# Supplementary material for: Efficient and risk-reduced genome editing using double nicks enhanced by bacterial recombination factors in multiple species
Source: Nucleic Acids Res. 2020 Mar 30;48(10):e57. doi: 10.1093/nar/gkaa195 (PMC7261186; doi:10.1093/nar/gkaa195)
Supplement: gkaa195_Supplemental_Files [file gkaa195_supplemental_files.zip]

Archive with 3 entries (3 files):
- corrected Final Supplementary V7 NAR-02028-Met-K-2019-R1.pdf
- Supplementary Excel 1 GFAP On-target deep-sequencing.xlsx
- Supplementary Excel 2 Slc6a4 On-target deep-sequencing.xlsx
