# Supplementary material for: Efficient and risk-reduced genome editing using double nicks enhanced by bacterial recombination factors in multiple species
Source: Nucleic Acids Res. 2020 Mar 30;48(10):e57. doi: 10.1093/nar/gkaa195 (PMC7261186; doi:10.1093/nar/gkaa195)
Supplement: gkaa195_Supplemental_Files [file gkaa195_supplemental_files.zip › Supplementary Excel 1 GFAP On-target deep-sequencing.xlsx]

## Sheet: Note
Samples	Recipes
F3	Cas9n+Recs (trans-dual nicks)-5 h
F4	Cas9n only (trans-dual nicks)-5 h
F9	Cas9n+Recs (trans-dual nicks)-10 h
F10	Cas9n only (trans-dual nicks)-10 h
F15	Cas9n+Recs (trans-dual nicks)-5 h
F16	Cas9n only (trans-dual nicks)-5 h
F21	Cas9n+Recs (trans-dual nicks)-10 h
F22	Cas9n only (trans-dual nicks)-10 h
	CIGAR Model:
	M: Match
	I: Insertion
	D: Deletion
	S: Soft
	H: Hard
	The number before M,I,D, S, H means the number of bases
	302M: WT sequence
	251M5I4D40M: This model was identified as using the partial 3‘-homologous arm of Donor to repair nicks, so it was aslo considerd as WT sequence

## Sheet: CIGAR.consensus
# CIGAR model	ID	Length	consensus
24:300M	CIG000001	300	ATGGTGCTATGTGTTGCGCACTTAACCACTAGGCTATAGGCGCCGACCGATTAAGTTAACTTCAATTAAAGTGGATTAAACATAAAACAATTAAGTTGTCCCCAAAAACATCTCAAGAATTGTGTTGATTCTGCTAATTCTTCATTTTACACATTCTCTCTTTCGCAGATCATTAAAGAGTCCACTACGGAGAGGAAGGATCTGCCATAATGAGGCTCAGACACTGGCTTGGCTGCAGAAGAAGATCTCCTTCACTAATGCTTCAGGAAGCTGTGTTTGTCAAACCTTGTATTTTCTCAC
26:251M5I4D40M	CIG000002	300	ATGGTGCTATGTGTTGCGCACTTAACCACTAGGCTATAGGCGCCGACCGATTAAGTTAACTTCAATTAAAGTGGATTAAACATAAAACAATTAAGTTGTCCCCAAAAACATCTCAAGAATTGTGTTGATTCTGCTAATTCTTCATTTTACACATTCTCTCTTTCGCAGATCATTAAAGAGTCCACTACGGAGAGGAAGGATCTGCCATAATGAGGCTCAGACACTGGCTTGGCTGCAGAAGAAGATCTCCTTGTGATTACGTTCAGGAAGCTGTGTTTGTCAAACCTTGTATTTTCTCAC
24:65M310S:231:282H44M5I4M5D40M	CIG000003	375	ATGGTGCTATGTGTTGCGCACTTAACCACTAGGCTATAGGCGCCGACCGATTAAGTTAACTTCAAGATCCGCCACAACATCGAGGACGGCAGCGTGCAGCTCGCCGACCACTACCAGCAGAACACCCCCATCGGCGACGGCCCCGTGCTGCTGCCCGACAACCACTACCTGAGCTACCAGTCCGCCCTGAGCAAAGACCCCAACGAGAAGCGCGATCACATGGTCCTGCTGGAGTTCGTGACCGCCGCCGGGATCACTCTCGGCATGGACGAGCTGTACAAGTAATGAGGCTCAGACACTGGCTTGGCTGCAGAAGAAGATCTCCTTGTGATTACGTTCAGGAAGCTGTGTTTGTCAAACCTTGTATTTTCTCAC
24:188M217S:222:303H102M	CIG000006	405	ATGGTGCTATGTGTTGCGCACTTAACCACTAGGCTATAGGCGCCGACCGATTAAGTTAACTTCAATTAAAGTGGATTAAACATAAAACAATTAAGTTGTCCCCAAAAACATCTCAAGAATTGTGTTGATTCTGCTCATTCTTCATTTTACACATTCTCTCTTTCGCAGATCATTAAAGAGTCCACTACCGAACGTAAAGACCTACCGGGATCCGGAGCTACTAATTTCTCCTTGCTTAAGCAAGGAGAAATTAGTAGCTCCGGATCCCGGTAGGTCTTTACGTTCGGTAGTGGACTCTTTAATGATCTGCCATAATGAGGCTCAGACACTGGCTTGGCTGCAGAAGAAGATCTCCTTCACTAATGCTTCAGGAAGCTGTGTTTGTCAAACCTTGTATTT…
24:188M130S:285:279H39M	CIG000008	318	ATGGTGCTATGTGTTGCGCACTTAACCACTAGGCTATAGGCGCCGACCGATTAAGTTAACTTCAATTAAAGTGGATTAAACATAAAACAATTAAGTTGTCCCCAAAAACATCTCAAGAATTGTGTTGATTCTGCTCATTCTTCATTTTACACATTCTCTCTTTCGCAGATCATTAAAGAGTCCACTACCGAACGTAAAGACCTACCGGGATCCGGAGCTACTAATTTCTCCTTGCTTAAGCAAGCTGGTGATGTTGAAGAAGATCTCCTTGTGATTACGTTCAGGAAGCTGTGTTTGTCAAACCTTGTATTTTCTCAC
24:188M130S:261:255H63M	CIG000010	318	ATGGTGCTATGTGTTGCGCACTTAACCACTAGGCTATAGGCGCCGACCGATTAAGTTAACTTCAATTAAAGTGGATTAAACATAAAACAATTAAGTTGTCCCCAAAAACATCTCAAGAATTGTGTTGATTCTGCTCATTCTTCATTTTACACATTCTCTCTTTCGCAGATCATTAAAGAGTCCACTACCGAACGTAAAGACCTACCGGGATCCGGAGCTACTAATTTCTCCTTGCTTAAGCAAGCTGGTGATGTTGAAGAAGATCTCCTTCACTAATGCTTCAGGAAGCTGTGTTTGTCAAACCTTGTATTTTCTCAC
24:188M93S:285:242H39M	CIG000012	281	ATGGTGCTATGTGTTGCGCACTTAACCACTAGGCTATAGGCGCCGACCGATTAAGTTAACTTCAATTAAAGTGGATTAAACATAAAACAATTAAGTTGTCCCCAAAAACATCTCAAGAATTGTGTTGATTCTGCTCATTCTTCATTTTACACATTCTCTCTTTCGCAGATCATTAAAGAGTCCACTACCGAACGTAAAGACCTACCGGGATCCGGAGCTACTAATTTCTCCTTGTGATTACGTTCAGGAAGCTGTGTTTGTCAAACCTTGTATTTTCTCAC
24:188M216S:222:302H102M	CIG000017	404	ATGGTGCTATGTGTTGCGCACTTAACCACTAGGCTATAGGCGCCGACCGATTAAGTTAACTTCAATTAAAGTGGATTAAACATAAAACAATTAAGTTGTCCCCAAAAACATCTCAAGAATTGTGTTGATTCTGCTCATTCTTCATTTTACACATTCTCTCTTTCGCAGATCATTAAAGAGTCCACTACCGAACGTAAAGACCTACCGGGATCCGGAGCTACTAATTTCTCCTTGCTTAAGCAAGCTGGTGATGTTGAAGAAAATCCTGGTAGGTCTTTACGTTCGGTAGTGGACTCTTTAATGATCTGCCATAATGAGGCTCAGACACTGGCTTGGCTGCAGAAGAAGATCTCCTTCACTAATGCTTCAGGAAGCTGTGTTTGTCAAACCTTGTATTTT…
24:188M67S:285:216H39M	CIG000026	255	ATGGTGCTATGTGTTGCGCACTTAACCACTAGGCTATAGGCGCCGACCGATTAAGTTAACTTCAATTAAAGTGGATTAAACATAAAACAATTAAGTTGTCCCCAAAAACATCTCAAGAATTGTGTTGATTCTGCTCATTCTTCATTTTACACATTCTCTCTTTCGCAGATCATTAAAGAGTCCACTACCGAACGTAAAGACCTCCTTGTGATTACGTTCAGGAAGCTGTGTTTGTCAAACCTTGTATTTTCTCAC
24:206M32I45M5I4M5D40M	CIG000028	332	ATGGTGCTATGTGTTGCGCACTTAACCACTAGGCTATAGGCGCCGACCGATTAAGTTAACTTCAATTAAAGTGGATTAAACATAAAACAATTAAGTTGTCCCCAAAAACATCTCAAGAATTGTGTTGATTCTGCTCATTCTTCATTTTACACATTCTCTCTTTCGCAGATCATTAAAGAGTCCACTACCGAACGTAAAGACCTACCGGGATCACTCTCGGCATGGACGAGCTGTACAAGTAATGAGGCTCAGACACTGGCTTGGCTGCAGAAGAAGATCTCCTTGTGATTACGTTCAGGAAGCTGTGTTTGTCAAACCTTGTATTTTCTCAC
24:186M6I5M1I3M5I4M9D44M5I4M5D40M	CIG000030	303	ATGGTGCTATGTGTTGCGCACTTAACCACTAGGCTATAGGCGCCGACCGATTAAGTTAACTTCAATTAAAGTGGATTAAACATAAAACAATTAAGTTGTCCCCAAAAACATCTCAAGAATTGTGTTGATTCTGCTCATTCTTCATTTTACACATTCTCTCTTTCGCAGATCATTAAAGAGTCCACTCTCGGCATGGACGAGCTGTACAAGTAATGAGGCTCAGACACTGGCTTGGCTGCAGAAGAAGATCTCCTTGTGATTACGTTCAGGAAGCTGTGTTTGTCAAACCTTGTATTTTCTCAC
24:188M86S:291:241H33M	CIG000031	274	ATGGTGCTATGTGTTGCGCACTTAACCACTAGGCTATAGGCGCCGACCGATTAAGTTAACTTCAATTAAAGTGGATTAAACATAAAACAATTAAGTTGTCCCCAAAAACATCTCAAGAATTGTGTTGATTCTGCTCATTCTTCATTTTACACATTCTCTCTTTCGCAGATCATTAAAGAGTCCACTACCGAACGTAAAGACCTACCGGGATCCGGAGCTACTAATTTCTCCTTGCTTAAGCAAGCTGTGTTTGTCAAACCTTGTATTTTCTCAC
24:188M110S:285:259H39M	CIG000032	298	ATGGTGCTATGTGTTGCGCACTTAACCACTAGGCTATAGGCGCCGACCGATTAAGTTAACTTCAATTAAAGTGGATTAAACATAAAACAATTAAGTTGTCCCCAAAAACATCTCAAGAATTGTGTTGATTCTGCTCATTCTTCATTTTACACATTCTCTCTTTCGCAGATCATTAAAGAGTCCACTACCGAACGTAAAGACCTACCGGGATCCGGAGCTACTAATTTCTCCTTGCTTAAGCAAGCTGGTGATGTTGAAGTTCAGGAAGCTGTGTTTGTCAAACCTTGTATTTTCTCAC
24:188M107S:285:256H39M	CIG000035	295	ATGGTGCTATGTGTTGCGCACTTAACCACTAGGCTATAGGCGCCGACCGATTAAGTTAACTTCAATTAAAGTGGATTAAACATAAAACAATTAAGTTGTCCCCAAAAACATCTCAAGAATTGTGTTGATTCTGCTCATTCTTCATTTTACACATTCTCTCTTTCGCAGATCATTAAAGAGTCCACTACCGAACGTAAAGACCTACCGGGATCCGGAGCTACTAATTTCTCCTTGCTTAAGCAAGCTGGTGATTACGTTCAGGAAGCTGTGTTTGTCAAACCTTGTATTTTCTCAC
24:181M126S:245:228H30M5I4M5D40M	CIG000037	307	ATGGTGCTATGTGTTGCGCACTTAACCACTAGGCTATAGGCGCCGACCGATTAAGTTAACTTCAATTAAAGTGGATTAAACATAAAACAATTAAGTTGTCCCCAAAAACATCTCAAGAATTGTGTTGATTCTGCTCATTCTTCATTTTACACATTCTCTCTTTCGCAGATCATTAAAGAGTTAATTTAAAAGGGCATGGCATGGAAAAGGGCAACATAAAAGGCTGCCCACTGGCTTGGCTGCAGAAGAAGATCTCCTTGTGATTACGTTCAGGAAGCTGTGTTTGTCAAACCTTGTATTTTCTCAC
24:252M2D5M3I2M1D38M	CIG000045	300	ATGGTGCTATGTGTTGCGCACTTAACCACTAGGCTATAGGCGCCGACCGATTAAGTTAACTTCAATTAAAGTGGATTAAACATAAAACAATTAAGTTGTCCCCAAAAACATCTCAAGAATTGTGTTGATTCTGCTCATTCTTCATTTTACACATTCTCTCTTTCGCAGATCATTAAAGAGTCCACTACGGAGAGGAAGGATCTGCCATAATGAGGCTCAGACACTGGCTTGGCTGCAGAAGAAGATCTCCTTGTGATTACGCTCAGGAAGCTGTGTTTGTCAAACCTTGTATTTTCTCAC
24:126M120S:231:153H44M5I4M5D40M	CIG000046	246	ATGGTGCTATGTGTTGCGCACTTAACCACTAGGCTATAGGCGCCGACCGATTAAGTTAACTTCAATTAAAGTGGATTAAACATAAAACAATTAAGTTGTCCCCAAAAACATCTCAAGAATTGTGTTACTCTCGGCATGGACGAGCTGTACAAGTAATGAGGCTCAGACACTGGCTTGGCTGCAGAAGAAGATCTCCTTGTGATTACGTTCAGGAAGCTGTGTTTGTCAAACCTTGTATTTTCTCAC
24:168M125S:231:200H44M5I4M5D40M	CIG000048	293	ATGGTGCTATGTGTTGCGCACTTAACCACTAGGCTATAGGCGCCGACCGATTAAGTTAACTTCAATTAAAGTGGATTAAACATAAAACAATTAAGTTGTCCCCAAAAACATCTCAAGAATTGTGTTGATTCTGCTCATTCTTCATTTTACACATTCTCTCTTTCGCAGGGATCACTCTCGGCATGGACGAGCTGTACAAGTAATGAGGCTCAGACACTGGCTTGGCTGCAGAAGAAGATCTCCTTGTGATTACGTTCAGGAAGCTGTGTTTGTCAAACCTTGTATTTTCTCAC
24:188M151S:231:246H44M5I4M5D40M	CIG000051	339	ATGGTGCTATGTGTTGCGCACTTAACCACTAGGCTATAGGCGCCGACCGATTAAGTTAACTTCAATTAAAGTGGATTAAACATAAAACAATTAAGTTGTCCCCAAAAACATCTCAAGAATTGTGTTGATTCTGCTCATTCTTCATTTTACACATTCTCTCTTTCGCAGATCATTAAAGAGTCCACTACCGAACGTAAAGACCTACCGGGATCCGGAGCTACTCTCGGCATGGACGAGCTGTACAAGTAATGAGGCTCAGACACTGGCTTGGCTGCAGAAGAAGATCTCCTTGTGATTACGTTCAGGAAGCTGTGTTTGTCAAACCTTGTATTTTCTCAC
24:179M178S:231:264H44M5I4M5D40M	CIG000052	357	ATGGTGCTATGTGTTGCGCACTTAACCACTAGGCTATAGGCGCCGACCGATTAAGTTAACTTCAATTAAAGTGGATTAAACATAAAACAATTAAGTTGTCCCCAAAAACATCTCAAGAATTGTGTTGATTCTGCTCATTCTTCATTTTACACATTCTCTCTTTCGCAGATCATTAAAGACCCCAACGAGAAGCGCGATCACATGGTCCTGCTGGAGTTCGTGACCGCCGCCGGGATCACTCTCGGCATGGACGAGCTGTACAAGTAATGAGGCTCAGACACTGGCTTGGCTGCAGAAGAAGATCTCCTTGTGATTACGTTCAGGAAGCTGTGTTTGTCAAACCTTGTATTTTCTCAC
24:252M5D6M5I37M	CIG000053	300	ATGGTGCTATGTGTTGCGCACTTAACCACTAGGCTATAGGCGCCGACCGATTAAGTTAACTTCAATTAAAGTGGATTAAACATAAAACAATTAAGTTGTCCCCAAAAACATCTCAAGAATTGTGTTGATTCTGCTCATTCTTCATTTTACACATTCTCTCTTTCGCAGATCATTAAAGAGTCCACTACGGAGAGGAAGGATCTGCCATAATGAGGCTCAGACACTGGCTTGGCTGCAGAAGAAGATCTCCTTGTGATTACGTCCAGGAAGCTGTGTTTGTCAAACCTTGTATTTTCTCAC
24:188M133S:285:282H39M	CIG000057	321	ATGGTGCTATGTGTTGCGCACTTAACCACTAGGCTATAGGCGCCGACCGATTAAGTTAACTTCAATTAAAGTGGATTAAACATAAAACAATTAAGTTGTCCCCAAAAACATCTCAAGAATTGTGTTGATTCTGCTCATTCTTCATTTTACACATTCTCTCTTTCGCAGATCATTAAAGAGTCCACTACCGAACGTAAAGACCTACCGGGATCCGGAGCTACTAATTTCTCCTTGCTTAAGCAAGGAGAAATTAGTAGCTCCGGATCCCGGTAGGTCTTTACGTTCAGGAAGCTGTGTTTGTCAAACCTTGTATTTTCTCAC
24:154M154S:231:215H44M5I4M5D40M	CIG000058	308	ATGGTGCTATGTGTTGCGCACTTAACCACTAGGCTATAGGCGCCGACCGATTAAGTTAACTTCAATTAAAGTGGATTAAACATAAAACAATTAAGTTGTCCCCAAAAACATCTCAAGAATTGTGTTGATTCTGCTCATTCTTCATTTTACACATGGTCCTGCTGGAGTTCGTGACCGCCGCCGGGATCACTCTCGGCATGGACGAGCTGTACAAGTAATGAGGCTCAGACACTGGCTTGGCTGCAGAAGAAGATCTCCTTGTGATTACGTTCAGGAAGCTGTGTTTGTCAAACCTTGTATTTTCTCAC
24:105M172S:231:184H44M5I4M5D40M	CIG000062	277	ATGGTGCTATGTGTTGCGCACTTAACCACTAGGCTATAGGCGCCGACCGATTAAGTTAACTTCAATTAAAGTGGATTAAACATAAAACAATTAAGTTGTCCCCAACGAGAAGCGCGATCACATGGTCCTGCTGGAGTTCGTGACCGCCGCCGGGATCACTCTCGGCATGGACGAGCTGTACAAGTAATGAGGCTCAGACACTGGCTTGGCTGCAGAAGAAGATCTCCTTGTGATTACGTTCAGGAAGCTGTGTTTGTCAAACCTTGTATTTTCTCAC
24:188M119S:285:268H39M	CIG000065	307	ATGGTGCTATGTGTTGCGCACTTAACCACTAGGCTATAGGCGCCGACCGATTAAGTTAACTTCAATTAAAGTGGATTAAACATAAAACAATTAAGTTGTCCCCAAAAACATCTCAAGAATTGTGTTGATTCTGCTCATTCTTCATTTTACACATTCTCTCTTTCGCAGATCATTAAAGAGTCCACTACCGAACGTAAAGACCTACCGGGATCCGGAGCTACTAATTTCTCCTTGCTTGGCTGCAGAAGAAGATCTCCTTGTGATTACGTTCAGGAAGCTGTGTTTGTCAAACCTTGTATTTTCTCAC
24:197M21D33M5I4M5D40M	CIG000069	279	ATGGTGCTATGTGTTGCGCACTTAACCACTAGGCTATAGGCGCCGACCGATTAAGTTAACTTCAATTAAAGTGGATTAAACATAAAACAATTAAGTTGTCCCCAAAAACATCTCAAGAATTGTGTTGATTCTGCTCATTCTTCATTTTACACATTCTCTCTTTCGCAGATCATTAAAGAGTCCACTACCGAACGTAAAGACACTGGCTTGGCTGCAGAAGAAGATCTCCTTGTGATTACGTTCAGGAAGCTGTGTTTGTCAAACCTTGTATTTTCTCAC
24:251M7D3M7I39M	CIG000075	300	ATGGTGCTATGTGTTGCGCACTTAACCACTAGGCTATAGGCGCCGACCGATTAAGTTAACTTCAATTAAAGTGGATTAAACATAAAACAATTAAGTTGTCCCCAAAAACATCTCAAGAATTGTGTTGATTCTGCTCATTCTTCATTTTACACATTCTCTCTTTCGCAGATCATTAAAGAGTCCACTACGGAGAGGAAGGATCTGCCATAATGAGGCTCAGACACTGGCTTGGCTGCAGAAGAAGATCTCCTTGCGATTACGTTCAGGAAGCTGTGTTTGTCAAACCTTGTATTTTCTCAC
24:251M2I6M3D1M1I39M	CIG000078	300	ATGGTGCTATGTGTTGCGCACTTAACCACTAGGCTATAGGCGCCGACCGATTAAGTTAACTTCAATTAAAGTGGATTAAACATAAAACAATTAAGTTGTCCCCAAAAACATCTCAAGAATTGTGTTGATTCTGCTCATTCTTCATTTTACACATTCTCTCTTTCGCAGATCATTAAAGAGTCCACTACGGAGAGGAAGGATCTGCCATAATGAGGCTCAGACACTGGCTTGGCTGCAGAAGAAGATCTCCTTGTGACTACGTTCAGGAAGCTGTGTTTGTCAAACCTTGTATTTTCTCAC
24:250M4D2M3I5M1I39M	CIG000079	300	ATGGTGCTATGTGTTGCGCACTTAACCACTAGGCTATAGGCGCCGACCGATTAAGTTAACTTCAATTAAAGTGGATTAAACATAAAACAATTAAGTTGTCCCCAAAAACATCTCAAGAATTGTGTTGATTCTGCTCATTCTTCATTTTACACATTCTCTCTTTCGCAGATCATTAAAGAGTCCACTACGGAGAGGAAGGATCTGCCATAATGAGGCTCAGACACTGGCTTGGCTGCAGAAGAAGATCTCCCTGTGATTACGTTCAGGAAGCTGTGTTTGTCAAACCTTGTATTTTCTCAC
24:188M80S:285:229H39M	CIG000084	268	ATGGTGCTATGTGTTGCGCACTTAACCACTAGGCTATAGGCGCCGACCGATTAAGTTAACTTCAATTAAAGTGGATTAAACATAAAACAATTAAGTTGTCCCCAAAAACATCTCAAGAATTGTGTTGATTCTGCTCATTCTTCATTTTACACATTCTCTCTTTCGCAGATCATTAAAGAGTCCACTACCGAACGTAAAGACCTACCGGGATCCGGAGCTACTAATTACGTTCAGGAAGCTGTGTTTGTCAAACCTTGTATTTTCTCAC
24:188M150S:231:245H44M5I4M5D40M	CIG000085	338	ATGGTGCTATGTGTTGCGCACTTAACCACTAGGCTATAGGCGCCGACCGATTAAGTTAACTTCAATTAAAGTGGATTAAACATAAAACAATTAAGTTGTCCCCAAAAACATCTCAAGAATTGTGTTGATTCTGCTCATTCTTCATTTTACACATTCTCTCTTTCGCAGATCATTAAAGAGTCCACTACCGAACGTAAAGACCTACCGGGATCCGGAGCTCTCTCGGCATGGACGAGCTGTACAAGTAATGAGGCTCAGACACTGGCTTGGCTGCAGAAGAAGATCTCCTTGTGATTACGTTCAGGAAGCTGTGTTTGTCAAACCTTGTATTTTCTCAC
24:188M128S:285:277H39M	CIG000086	316	ATGGTGCTATGTGTTGCGCACTTAACCACTAGGCTATAGGCGCCGACCGATTAAGTTAACTTCAATTAAAGTGGATTAAACATAAAACAATTAAGTTGTCCCCAAAAACATCTCAAGAATTGTGTTGATTCTGCTCATTCTTCATTTTACACATTCTCTCTTTCGCAGATCATTAAAGAGTCCACTACCGAACGTAAAGACCTACCGGGATCCGGAGCTACTAATTTCTCCTTGCTTAAGCAAGCTGGTGATGTTGAAGAAAATCCTTGTGATTACGTTCAGGAAGCTGTGTTTGTCAAACCTTGTATTTTCTCAC
24:98M168S:231:173H44M5I4M5D40M	CIG000089	266	ATGGTGCTATGTGTTGCGCACTTAACCACTAGGCTATAGGCGCCGACCGATTAAGTTAACTTCAATTAAAGTGGATTAAACATAAAACAATTAAGTTGAAGCGCGATCACATGGTCCTGCTGGAGTTCGTGACCGCCGCCGGGATCACTCTCGGCATGGACGAGCTGTACAAGTAATGAGGCTCAGACACTGGCTTGGCTGCAGAAGAAGATCTCCTTGTGATTACGTTCAGGAAGCTGTGTTTGTCAAACCTTGTATTTTCTCAC
24:188M102S:285:251H39M	CIG000091	290	ATGGTGCTATGTGTTGCGCACTTAACCACTAGGCTATAGGCGCCGACCGATTAAGTTAACTTCAATTAAAGTGGATTAAACATAAAACAATTAAGTTGTCCCCAAAAACATCTCAAGAATTGTGTTGATTCTGCTCATTCTTCATTTTACACATTCTCTCTTTCGCAGATCATTAAAGAGTCCACTACCGAACGTAAAGACCTACCGGGATCCGGAGCTACTAACCCTAACCCTAATTCCTTGTGATTACGTTCAGGAAGCTGTGTTTGTCAAACCTTGTATTTTCTCAC
24:188M77S:285:226H39M	CIG000093	265	ATGGTGCTATGTGTTGCGCACTTAACCACTAGGCTATAGGCGCCGACCGATTAAGTTAACTTCAATTAAAGTGGATTAAACATAAAACAATTAAGTTGTCCCCAAAAACATCTCAAGAATTGTGTTGATTCTGCTCATTCTTCATTTTACACATTCTCTCTTTCGCAGATCATTAAAGAGTCCACTACCGAACGTAAAGACCTACCGGGATCTCCTTGTGATTACGTTCAGGAAGCTGTGTTTGTCAAACCTTGTATTTTCTCAC
24:181M1D4M6I5M1I3M5I4M9D44M5I4M5D40M	CIG000094	302	ATGGTGCTATGTGTTGCGCACTTAACCACTAGGCTATAGGCGCCGACCGATTAAGTTAACTTCAATTAAAGTGGATTAAACATAAAACAATTAAGTTGTCCCCAAAAACATCTCAAGAATTGTGTTGATTCTGCTCATTCTTCATTTTACACATTCTCTCTTTCGCAGATCATTAAAGAGTCACTCTCGGCATGGACGAGCTGTACAAGTAATGAGGCTCAGACACTGGCTTGGCTGCAGAAGAAGATCTCCTTGTGATTACGTTCAGGAAGCTGTGTTTGTCAAACCTTGTATTTTCTCAC
24:129M121S:231:157H44M5I4M5D40M	CIG000099	250	ATGGTGCTATGTGTTGCGCACTTAACCACTAGGCTATAGGCGCCGACCGATTAAGTTAACTTCAATTAAAGTGGATTAAACATAAAACAATTAAGTTGTCCCCAAAAACATCTCAAGAATTGTGTTGATCACTCTCGGCATGGACGAGCTGTACAAGTAATGAGGCTCAGACACTGGCTTGGCTGCAGAAGAAGATCTCCTTGTGATTACGTTCAGGAAGCTGTGTTTGTCAAACCTTGTATTTTCTCAC
24:188M111S:285:260H39M	CIG000102	299	ATGGTGCTATGTGTTGCGCACTTAACCACTAGGCTATAGGCGCCGACCGATTAAGTTAACTTCAATTAAAGTGGATTAAACATAAAACAATTAAGTTGTCCCCAAAAACATCTCAAGAATTGTGTTGATTCTGCTCATTCTTCATTTTACACATTCTCTCTTTCGCAGATCATTAAAGAGTCCACTACCGAACGTAAAGACCTACCGGGATCCGGAGCTACTAATTTCTCCTTGCAGAAGAAGATCTCCTTGTGATTACGTTCAGGAAGCTGTGTTTGTCAAACCTTGTATTTTCTCAC
24:188M91S:285:240H39M	CIG000103	279	ATGGTGCTATGTGTTGCGCACTTAACCACTAGGCTATAGGCGCCGACCGATTAAGTTAACTTCAATTAAAGTGGATTAAACATAAAACAATTAAGTTGTCCCCAAAAACATCTCAAGAATTGTGTTGATTCTGCTCATTCTTCATTTTACACATTCTCTCTTTCGCAGATCATTAAAGAGTCCACTACCGAACGTAAAGACCTACCGGGATCCGGAGCTACTAATTTCCTTGTGATTACGTTCAGGAAGCTGTGTTTGTCAAACCTTGTATTTTCTCAC
24:188M134S:285:283H39M	CIG000108	322	ATGGTGCTATGTGTTGCGCACTTAACCACTAGGCTATAGGCGCCGACCGATTAAGTTAACTTCAATTAAAGTGGATTAAACATAAAACAATTAAGTTGTCCCCAAAAACATCTCAAGAATTGTGTTGATTCTGCTCATTCTTCATTTTACACATTCTCTCTTTCGCAGATCATTAAAGAGTCCACTACCGAACGTAAAGACCTACCGGGATCCGGAGCTACTAATTTCTCCTTGCTTAAGCAAGCTGGTGATGTTGAAGAAAATCCTGGTCCTATGGACTACGTTCAGGAAGCTGTGTTTGTCAAACCTTGTATTTTCTCAC
231:181S44M5I4M5D40M	CIG000112	274	AAGAGACCACTACCAGCAGAACACCCCCATCGGCGACGGCCCCGTGCTGCTGCCCGACAACCACTACCTGAGCTACCAGTCCGCCCTGAGCAAAGACCCCAACGAGAAGCGCGATCACATGGTCCTGCTGGAGTTCGTGACCGCCGCCGGGATCACTCTCGGCATGGACGAGCTGTACAAGTAATGAGGCTCAGACACTGGCTTGGCTGCAGAAGAAGATCTCCTTGTGATTACGTTCAGGAAGCTGTGTTTGTCAAACCTTGTATTTTCTCAC
24:188M101S:285:250H39M	CIG000114	289	ATGGTGCTATGTGTTGCGCACTTAACCACTAGGCTATAGGCGCCGACCGATTAAGTTAACTTCAATTAAAGTGGATTAAACATAAAACAATTAAGTTGTCCCCAAAAACATCTCAAGAATTGTGTTGATTCTGCTCATTCTTCATTTTACACATTCTCTCTTTCGCAGATCATTAAAGAGTCCACTACCGAACGTAAAGACCTACCGGGATCCGGAGCTACTAATTTCTCCTTGCTTAAGCAAGCTGGCGTTCAGGAAGCTGTGTTTGTCAAACCTTGTATTTTCTCAC
24:188M108S:285:257H39M	CIG000117	296	ATGGTGCTATGTGTTGCGCACTTAACCACTAGGCTATAGGCGCCGACCGATTAAGTTAACTTCAATTAAAGTGGATTAAACATAAAACAATTAAGTTGTCCCCAAAAACATCTCAAGAATTGTGTTGATTCTGCTCATTCTTCATTTTACACATTCTCTCTTTCGCAGATCATTAAAGAGTCCACTACCGAACGTAAAGACCTACCGGGATCCGGAGCTACTAATTTCTCCTTGCTTAAGATCTCCTTGTGATTACGTTCAGGAAGCTGTGTTTGTCAAACCTTGTATTTTCTCAC
24:188M106S:285:255H39M	CIG000118	294	ATGGTGCTATGTGTTGCGCACTTAACCACTAGGCTATAGGCGCCGACCGATTAAGTTAACTTCAATTAAAGTGGATTAAACATAAAACAATTAAGTTGTCCCCAAAAACATCTCAAGAATTGTGTTGATTCTGCTCATTCTTCATTTTACACATTCTCTCTTTCGCAGATCATTAAAGAGTCCACTACCGAACGTAAAGACCTACCGGGATCCGGAGCTACTAATTTCTCCTTGCTTAAGCAAGCTGTGATTACGTTCAGGAAGCTGTGTTTGTCAAACCTTGTATTTTCTCAC
24:188M87S:285:236H39M	CIG000119	275	ATGGTGCTATGTGTTGCGCACTTAACCACTAGGCTATAGGCGCCGACCGATTAAGTTAACTTCAATTAAAGTGGATTAAACATAAAACAATTAAGTTGTCCCCAAAAACATCTCAAGAATTGTGTTGATTCTGCTCATTCTTCATTTTACACATTCTCTCTTTCGCAGATCATTAAAGAGTCCACTACCGAACGTAAAGACTATACGTATGTGGCGGAGACATAAACAAGATTACGTTCAGGAAGCTGTGTTTGTCAAACCTTGTATTTTCTCAC
24:188M100S:285:249H39M	CIG000120	288	ATGGTGCTATGTGTTGCGCACTTAACCACTAGGCTATAGGCGCCGACCGATTAAGTTAACTTCAATTAAAGTGGATTAAACATAAAACAATTAAGTTGTCCCCAAAAACATCTCAAGAATTGTGTTGATTCTGCTCATTCTTCATTTTACACATTCTCTCTTTCGCAGATCATTAAAGAGTCCACTACCGAACGTAAAGACCTACCGGGATCCGGAGCTACTGTACAAGAAGATCTCCTTGTGATTACGTTCAGGAAGCTGTGTTTGTCAAACCTTGTATTTTCTCAC
24:188M127S:285:276H39M	CIG000121	315	ATGGTGCTATGTGTTGCGCACTTAACCACTAGGCTATAGGCGCCGACCGATTAAGTTAACTTCAATTAAAGTGGATTAAACATAAAACAATTAAGTTGTCCCCAAAAACATCTCAAGAATTGTGTTGATTCTGCTCATTCTTCATTTTACACATTCTCTCTTTCGCAGATCATTAAAGAGTCCACTACCGAACGTAAAGACCTACCGGGATCCGGAGCTACTAATTTCTCCTTGCTTAAGCAAGCTGGTGATGTTGAAGATCTCCTTGTGATTACGTTCAGGAAGCTGTGTTTGTCAAACCTTGTATTTTCTCAC
24:188M112S:285:261H39M	CIG000126	300	ATGGTGCTATGTGTTGCGCACTTAACCACTAGGCTATAGGCGCCGACCGATTAAGTTAACTTCAATTAAAGTGGATTAAACATAAAACAATTAAGTTGTCCCCAAAAACATCTCAAGAATTGTGTTGATTCTGCTCATTCTTCATTTTACACATTCTCTCTTTCGCAGATCATTAAAGAGTCCACTACCGAACGTAAAGACCTACCGGGATCCGGAGCTACTAATTTCTCCTTGCTTAAGCAAGCTGGTGATGTGATTACGTTCAGGAAGCTGTGTTTGTCAAACCTTGTATTTTCTCAC
24:172M10D4M1D3M1D13M2I3M1I44M5I4M5D40M	CIG000129	291	ATGGTGCTATGTGTTGCGCACTTAACCACTAGGCTATAGGCGCCGACCGATTAAGTTAACTTCAATTAAAGTGGATTAAACATAAAACAATTAAGTTGTCCCCAAAAACATCTCAAGAATTGTGTTGATTCTGCTCATTCTTCATTTTACACATTCTCTCTTTCGCAGATCACTCTCGGCATGGACGAGCTGTACAAGTAATGAGGCTCAGACACTGGCTTGGCTGCAGAAGAAGATCTCCTTGTGATTACGTTCAGGAAGCTGTGTTTGTCAAACCTTGTATTTTCTCAC
24:188M118S:285:267H39M	CIG000135	306	ATGGTGCTATGTGTTGCGCACTTAACCACTAGGCTATAGGCGCCGACCGATTAAGTTAACTTCAATTAAAGTGGATTAAACATAAAACAATTAAGTTGTCCCCAAAAACATCTCAAGAATTGTGTTGATTCTGCTCATTCTTCATTTTACACATTCTCTCTTTCGCAGATCATTAAAGAGTCCACTACCGAACGTAAAGACCTACCGGGATCCGGAGCTACTAATTTCTCCTTGCTTAAGCAAGCTGGTGATGTCCTTGTGATTACGTTCAGGAAGCTGTGTTTGTCAAACCTTGTATTTTCTCAC
24:162M97S:242:177H33M5I4M5D40M	CIG000136	259	ATGGTGCTATGTGTTGCGCACTTAACCACTAGGCTATAGGCGCCGACCGATTAAGTTAACTTCAATTAAAGTGGATTAAACATAAAACAATTAAGTTGTCCCCAAAAACATCTCAAGAATTGTGTTGATTCTGCTCATTCTTCATTTTACACATTCTCTCTTGACGTCTTCGCCTCAAGACACTGGCTTGGCTGCAGAAGAAGATCTCCTTGTGATTACGTTCAGGAAGCTGTGTTTGTCAAACCTTGTATTTTCTCAC
24:206M3I45M5I4M5D40M	CIG000138	303	ATGGTGCTATGTGTTGCGCACTTAACCACTAGGCTATAGGCGCCGACCGATTAAGTTAACTTCAATTAAAGTGGATTAAACATAAAACAATTAAGTTGTCCCCAAAAACATCTCAAGAATTGTGTTGATTCTGCTCATTCTTCATTTTACACATTCTCTCTTTCGCAGATCATTAAAGAGTCCACTACCGAACGTAAAGACCTACCGGGATCCGGAGGCTCAGACACTGGCTTGGCTGCAGAAGAAGATCTCCTTGTGATTACGTTCAGGAAGCTGTGTTTGTCAAACCTTGTATTTTCTCAC
24:188M89S:285:238H39M	CIG000144	277	ATGGTGCTATGTGTTGCGCACTTAACCACTAGGCTATAGGCGCCGACCGATTAAGTTAACTTCAATTAAAGTGGATTAAACATAAAACAATTAAGTTGTCCCCAAAAACATCTCAAGAATTGTGTTGATTCTGCTCATTCTTCATTTTACACATTCTCTCTTTCGCAGATCATTAAAGAGTCCACTACCGAACGTAAAGACCTAACCCTTCCCAGAAGAAGATCTCCTTGTGATTACGTTCAGGAAGCTGTGTTTGTCAAACCTTGTATTTTCTCAC
24:252M2D2M1I5M1I39M	CIG000146	300	ATGGTGCTATGTGTTGCGCACTTAACCACTAGGCTATAGGCGCCGACCGATTAAGTTAACTTCAATTAAAGTGGATTAAACATAAAACAATTAAGTTGTCCCCAAAAACATCTCAAGAATTGTGTTGATTCTGCTCATTCTTCATTTTACACATTCTCTCTTTCGCAGATCATTAAAGAGTCCACTACGGAGAGGAAGGATCTGCCATAATGAGGCTCAGACACTGGCTTGGCTGCAGAAGAAGATCTCCTTGTGATTGCGTTCAGGAAGCTGTGTTTGTCAAACCTTGTATTTTCTCAC
24:182M35D34M5I4M5D40M	CIG000158	265	ATGGTGCTATGTGTTGCGCACTTAACCACTAGGCTATAGGCGCCGACCGATTAAGTTAACTTCAATTAAAGTGGATTAAACATAAAACAATTAAGTTGTCCCCAAAAACATCTCAAGAATTGTGTTGATTCTGCTCATTCTTCATTTTACACATTCTCTCTTTCGCAGATCATTAAAGAGTCCAGACACTGGCTTGGCTGCAGAAGAAGATCTCCTTGTGATTACGTTCAGGAAGCTGTGTTTGTCAAACCTTGTATTTTCTCAC
24:171M53S:285:185H39M	CIG000159	224	ATGGTGCTATGTGTTGCGCACTTAACCACTAGGCTATAGGCGCCGACCGATTAAGTTAACTTCAATTAAAGTGGATTAAACATAAAACAATTAAGTTGTCCCCAAAAACATCTCAAGAATTGTGTTGATTCTGCTCATTCTTCATTTTACACATTCTCTCTTTCGCAGATCTACTTGTGATTACGTTCAGGAAGCTGTGTTTGTCAAACCTTGTATTTTCTCAC
24:160M114S:231:181H44M5I4M5D40M	CIG000161	274	ATGGTGCTATGTGTTGCGCACTTAACCACTAGGCTATAGGCGCCGACCGATTAAGTTAACTTCAATTAAAGTGGATTAAACATAAAACAATTAAGTTGTCCCCAAAAACATCTCAAGAATTGTGTTGATTCTGCTCATTCTTCATTTTACACATTCTCTCGGCATGGACGAGCTGTACAAGTAATGAGGCTCAGACACTGGCTTGGCTGCAGAAGAAGATCTCCTTGTGATTACGTTCAGGAAGCTGTGTTTGTCAAACCTTGTATTTTCTCAC
24:90M214S:231:211H44M5I4M5D40M	CIG000165	304	ATGGTGCTATGTGTTGCGCACTTAACCACTAGGCTATAGGCGCCGACCGATTAAGTTAACTTCAATTAAAGTGGATTAAACATAAAACAACCACTACCTGAGCTACCAGTCCGCCCTGAGCAAAGACCCCAACGAGAAGCGCGATCACATGGTCCTGCTGGAGTTCGTGACCGCCGCCGGGATCACTCTCGGCATGGACGAGCTGTACAAGTAATGAGGCTCAGACACTGGCTTGGCTGCAGAAGAAGATCTCCTTGTGATTACGTTCAGGAAGCTGTGTTTGTCAAACCTTGTATTTTCTCAC
24:188M153S:231:248H44M5I4M5D40M	CIG000166	341	ATGGTGCTATGTGTTGCGCACTTAACCACTAGGCTATAGGCGCCGACCGATTAAGTTAACTTCAATTAAAGTGGATTAAACATAAAACAATTAAGTTGTCCCCAAAAACATCTCAAGAATTGTGTTGATTCTGCTCATTCTTCATTTTACACATTCTCTCTTTCGCAGATCATTAAAGAGTCCACTACCGAACGTAAAGACCTACCGGGATCCGGAGCTACTAGTAAAAGAACGACGAGCTGTACAAGTAATGAGGCTCAGACACTGGCTTGGCTGCAGAAGAAGATCTCCTTGTGATTACGTTCAGGAAGCTGTGTTTGTCAAACCTTGTATTTTCTCAC
24:188M104S:285:253H39M	CIG000168	292	ATGGTGCTATGTGTTGCGCACTTAACCACTAGGCTATAGGCGCCGACCGATTAAGTTAACTTCAATTAAAGTGGATTAAACATAAAACAATTAAGTTGTCCCCAAAAACATCTCAAGAATTGTGTTGATTCTGCTCATTCTTCATTTTACACATTCTCTCTTTCGCAGATCATTAAAGAGTCCACTACCGAACGTAAAGACCTACCGGGATCCGGAGCTACTAATTTCTCCTTGCTTAAGCAAGCTGGTGATGTTCAGGAAGCTGTGTTTGTCAAACCTTGTATTTTCTCAC
24:172M157S:231:236H44M5I4M5D40M	CIG000170	329	ATGGTGCTATGTGTTGCGCACTTAACCACTAGGCTATAGGCGCCGACCGATTAAGTTAACTTCAATTAAAGTGGATTAAACATAAAACAATTAAGTTGTCCCCAAAAACATCTCAAGAATTGTGTTGATTCTGCTCATTCTTCATTTTACACATTCTCTCTTTCGCAGATCACATGGTCCTGCTGGAGTTCGTGACCGCCGCCGGGATCACTCTCGGCATGGACGAGCTGTACAAGTAATGAGGCTCAGACACTGGCTTGGCTGCAGAAGAAGATCTCCTTGTGATTACGTTCAGGAAGCTGTGTTTGTCAAACCTTGTATTTTCTCAC
24:166M271S:231:344H44M5I4M5D40M	CIG000174	437	ATGGTGCTATGTGTTGCGCACTTAACCACTAGGCTATAGGCGCCGACCGATTAAGTTAACTTCAATTAAAGTGGATTAAACATAAAACAATTAAGTTGTCCCCAAAAACATCTCAAGAATTGTGTTGATTCTGCTCATTCTTCATTTTACACATTCTCTCTTTCGCCGACCACTACCAGCAGAACACCCCCATCGGCGACGGCCCCGTGCTGCTGCCCGACAACCACTACCTGAGCTACCAGTCCGCCCTGAGCAAAGACCCCAACGAGAAGCGCGATCACATGGTCCTGCTGGAGTTCGTGACCGCCGCCGGGATCACTCTCGGCATGGACGAGCTGTACAAGTAATGAGGCTCAGACACTGGCTTGGCTGCAGAAGAAGATCTCCTTGTGATTACGT…
24:188M70S:285:219H39M	CIG000176	258	ATGGTGCTATGTGTTGCGCACTTAACCACTAGGCTATAGGCGCCGACCGATTAAGTTAACTTCAATTAAAGTGGATTAAACATAAAACAATTAAGTTGTCCCCAAAAACATCTCAAGAATTGTGTTGATTCTGCTCATTCTTCATTTTACACATTCTCTCTTTCGCAGATCATTAAAGAGTCCACTACCGAACGTAAAGAAGATCTCCTTGTGATTACGTTCAGGAAGCTGTGTTTGTCAAACCTTGTATTTTCTCAC
24:180M27D44M5I4M5D40M	CIG000182	273	ATGGTGCTATGTGTTGCGCACTTAACCACTAGGCTATAGGCGCCGACCGATTAAGTTAACTTCAATTAAAGTGGATTAAACATAAAACAATTAAGTTGTCCCCAAAAACATCTCAAGAATTGTGTTGATTCTGCTCATTCTTCATTTTACACATTCTCTCTTTCGCAGATCATTAAAGAGTAATGAGGCTCAGACACTGGCTTGGCTGCAGAAGAAGATCTCCTTGTGATTACGTTCAGGAAGCTGTGTTTGTCAAACCTTGTATTTTCTCAC
24:131M138S:231:176H44M5I4M5D40M	CIG000184	269	ATGGTGCTATGTGTTGCGCACTTAACCACTAGGCTATAGGCGCCGACCGATTAAGTTAACTTCAATTAAAGTGGATTAAACATAAAACAATTAAGTTGTCCCCAAAAACATCTCAAGAATTGTGTTGATTCGTGACCGCCGCCGGGATCACTCTCGGCATGGACGAGCTGTACAAGTAATGAGGCTCAGACACTGGCTTGGCTGCAGAAGAAGATCTCCTTGTGATTACGTTCAGGAAGCTGTGTTTGTCAAACCTTGTATTTTCTCAC
24:186M1D3M1D13M2I3M1I44M5I4M5D40M	CIG000185	301	ATGGTGCTATGTGTTGCGCACTTAACCACTAGGCTATAGGCGCCGACCGATTAAGTTAACTTCAATTAAAGTGGATTAAACATAAAACAATTAAGTTGTCCCCAAAAACATCTCAAGAATTGTGTTGATTCTGCTCATTCTTCATTTTACACATTCTCTCTTTCGCAGATCATTAAAGAGTACTCTCGGCATGGACGAGCTGTACAAGTAATGAGGCTCAGACACTGGCTTGGCTGCAGAAGAAGATCTCCTTGTGATTACGTTCAGGAAGCTGTGTTTGTCAAACCTTGTATTTTCTCAC
24:112M171S:231:190H44M5I4M5D40M	CIG000186	283	ATGGTGCTATGTGTTGCGCACTTAACCACTAGGCTATAGGCGCCGACCGATTAAGTTAACTTCAATTAAAGTGGATTAAACATAAAACAATTAAGTTGTCCCCAAAAACATCGAGAAGCGCGATCACATGGTCCTGCTGGAGTTCGTGACCGCCGCCGGGATCACTCTCGGCATGGACGAGCTGTACAAGTAATGAGGCTCAGACACTGGCTTGGCTGCAGAAGAAGATCTCCTTGTGATTACGTTCAGGAAGCTGTGTTTGTCAAACCTTGTATTTTCTCAC
24:206M19I45M5I4M5D40M	CIG000188	319	ATGGTGCTATGTGTTGCGCACTTAACCACTAGGCTATAGGCGCCGACCGATTAAGTTAACTTCAATTAAAGTGGATTAAACATAAAACAATTAAGTTGTCCCCAAAAACATCTCAAGAATTGTGTTGATTCTGCTCATTCTTCATTTTACACATTCTCTCTTTCGCAGATCATTAAAGAGTCCACTACCGAACGTAAAGACCTACCGGGATCCGGAGCTGTACAAGTAATGAGGCTCAGACACTGGCTTGGCTGCAGAAGAAGATCTCCTTGTGATTACGTTCAGGAAGCTGTGTTTGTCAAACCTTGTATTTTCTCAC
24:191M22I13M2I3M1I44M5I4M5D40M	CIG000191	325	ATGGTGCTATGTGTTGCGCACTTAACCACTAGGCTATAGGCGCCGACCGATTAAGTTAACTTCAATTAAAGTGGATTAAACATAAAACAATTAAGTTGTCCCCAAAAACATCTCAAGAATTGTGTTGATTCTGCTCATTCTTCATTTTACACATTCTCTCTTTCGCAGATCATTAAAGAGTCCACTACCGACCGCCGCCGGGATCACTCTCGGCATGGACGAGCTGTACAAGTAATGAGGCTCAGACACTGGCTTGGCTGCAGAAGAAGATCTCCTTGTGATTACGTTCAGGAAGCTGTGTTTGTCAAACCTTGTATTTTCTCAC
24:188M114S:285:263H39M	CIG000194	302	ATGGTGCTATGTGTTGCGCACTTAACCACTAGGCTATAGGCGCCGACCGATTAAGTTAACTTCAATTAAAGTGGATTAAACATAAAACAATTAAGTTGTCCCCAAAAACATCTCAAGAATTGTGTTGATTCTGCTCATTCTTCATTTTACACATTCTCTCTTTCGCAGATCATTAAAGAGTCCACTACCGAACGTAAAGACCTACCGGGATCCGGAGCTACTAATTTCTCCTTGCTGCAGAAGAAGATCTCCTTGTGATTACGTTCAGGAAGCTGTGTTTGTCAAACCTTGTATTTTCTCAC
24:134M164S:231:205H44M5I4M5D40M	CIG000200	298	ATGGTGCTATGTGTTGCGCACTTAACCACTAGGCTATAGGCGCCGACCGATTAAGTTAACTTCAATTAAAGTGGATTAAACATAAAACAATTAAGTTGTCCCCAAAAACATCTCAAGAATTGTGTTGATTCTGCGCGATCACATGGTCCTGCTGGAGTTCGTGACCGCCGCCGGGATCACTCTCGGCATGGACGAGCTGTACAAGTAATGAGGCTCAGACACTGGCTTGGCTGCAGAAGAAGATCTCCTTGTGATTACGTTCAGGAAGCTGTGTTTGTCAAACCTTGTATTTTCTCAC
24:188M115S:285:264H39M	CIG000205	303	ATGGTGCTATGTGTTGCGCACTTAACCACTAGGCTATAGGCGCCGACCGATTAAGTTAACTTCAATTAAAGTGGATTAAACATAAAACAATTAAGTTGTCCCCAAAAACATCTCAAGAATTGTGTTGATTCTGCTCATTCTTCATTTTACACATTCTCTCTTTCGCAGATCATTAAAGAGTCCACTACCGAACGTAAAGACCTACCGGGATCCGGAGCTACTAATTTCTCCTTGGCTGCAGAAGAAGATCTCCTTGTGATTACGTTCAGGAAGCTGTGTTTGTCAAACCTTGTATTTTCTCAC
24:188M95S:285:244H39M	CIG000206	283	ATGGTGCTATGTGTTGCGCACTTAACCACTAGGCTATAGGCGCCGACCGATTAAGTTAACTTCAATTAAAGTGGATTAAACATAAAACAATTAAGTTGTCCCCAAAAACATCTCAAGAATTGTGTTGATTCTGCTCATTCTTCATTTTACACATTCTCTCTTTCGCAGATCATTAAAGAGTCCACTACCGAACGTAAAGACCTACCGGGATCCGGAGCTACTAATTTCTCCTTGCTTAAGTACGTTCAGGAAGCTGTGTTTGTCAAACCTTGTATTTTCTCAC
24:188M207S:231:302H44M5I4M5D40M	CIG000207	395	ATGGTGCTATGTGTTGCGCACTTAACCACTAGGCTATAGGCGCCGACCGATTAAGTTAACTTCAATTAAAGTGGATTAAACATAAAACAATTAAGTTGTCCCCAAAAACATCTCAAGAATTGTGTTGATTCTGCTCATTCTTCATTTTACACATTCTCTCTTTCGCAGATCATTAAAGAGTCCACTACCTGAGCTACCAGTCCGCCCTGAGCAAAGACCCCAACGAGAAGCGCGATCACATGGTCCTGCTGGAGTTCGTGACCGCCGCCGGGATCACTCTCGGCATGGACGAGCTGTACAAGTAATGAGGCTCAGACACTGGCTTGGCTGCAGAAGAAGATCTCCTTGTGATTACGTTCAGGAAGCTGTGTTTGTCAAACCTTGTATTTTCTCAC
24:188M153S:285:302H39M	CIG000211	341	ATGGTGCTATGTGTTGCGCACTTAACCACTAGGCTATAGGCGCCGACCGATTAAGTTAACTTCAATTAAAGTGGATTAAACATAAAACAATTAAGTTGTCCCCAAAAACATCTCAAGAATTGTGTTGATTCTGCTCATTCTTCATTTTACACATTCTCTCTTTCGCAGATCATTAAAGAGTCCACTACCGAACGTAAAGACCTACCGGGATCCGGAGCTACTAATTTCTCCTTGCTTAAGCAAGCTGGTGATGTTGAAGAAAATCCTGGTCCTATGGACTATGGCGGCGCTTTGTGATTACGTTCAGGAAGCTGTGTTTGTCAAACCTTGTATTTTCTCAC
24:188M81S:285:230H39M	CIG000214	269	ATGGTGCTATGTGTTGCGCACTTAACCACTAGGCTATAGGCGCCGACCGATTAAGTTAACTTCAATTAAAGTGGATTAAACATAAAACAATTAAGTTGTCCCCAAAAACATCTCAAGAATTGTGTTGATTCTGCTCATTCTTCATTTTACACATTCTCTCTTTCGCAGATCATTAAAGAGTCCACTACCGAACGTAAAGACCTACCGGGATCCGGAGCTACTAATTTACGTTCAGGAAGCTGTGTTTGTCAAACCTTGTATTTTCTCAC
24:188M120S:285:269H39M	CIG000215	308	ATGGTGCTATGTGTTGCGCACTTAACCACTAGGCTATAGGCGCCGACCGATTAAGTTAACTTCAATTAAAGTGGATTAAACATAAAACAATTAAGTTGTCCCCAAAAACATCTCAAGAATTGTGTTGATTCTGCTCATTCTTCATTTTACACATTCTCTCTTTCGCAGATCATTAAAGAGTCCACTACCGAACGTAAAGACCTACCGGGATCCGGAGCTACTAATTTCTCCTTGCTTAAGCTGCAGAAGAAGATCTCCTTGTGATTACGTTCAGGAAGCTGTGTTTGTCAAACCTTGTATTTTCTCAC
24:188M75S:285:224H39M	CIG000216	263	ATGGTGCTATGTGTTGCGCACTTAACCACTAGGCTATAGGCGCCGACCGATTAAGTTAACTTCAATTAAAGTGGATTAAACATAAAACAATTAAGTTGTCCCCAAAAACATCTCAAGAATTGTGTTGATTCTGCTCATTCTTCATTTTACACATTCTCTCTTTCGCAGATCATTAAAGAGTCCACTACCGAACGTAAAGACCTACCGGGATCCTTGTGATTACGTTCAGGAAGCTGTGTTTGTCAAACCTTGTATTTTCTCAC
24:188M73S:285:222H39M	CIG000224	261	ATGGTGCTATGTGTTGCGCACTTAACCACTAGGCTATAGGCGCCGACCGATTAAGTTAACTTCAATTAAAGTGGATTAAACATAAAACAATTAAGTTGTCCCCAAAAACATCTCAAGAATTGTGTTGATTCTGCTCATTCTTCATTTTACACATTCTCTCTTTCGCAGATCATTAAAGAGTCCACTACCGAACGTAAAGACCTACCGGGATCCGGAGCTACGTTCAGGAAGCTGTGTTTGTCAAACCTTGTATTTTCTCAC
24:188M84S:285:233H39M	CIG000225	272	ATGGTGCTATGTGTTGCGCACTTAACCACTAGGCTATAGGCGCCGACCGATTAAGTTAACTTCAATTAAAGTGGATTAAACATAAAACAATTAAGTTGTCCCCAAAAACATCTCAAGAATTGTGTTGATTCTGCTCATTCTTCATTTTACACATTCTCTCTTTCGCAGATCATTAAAGAGTCCACTACCGAACGTAAAGACTGGCTGCAGAAGAAGATCTCCTTGTGATTACGTTCAGGAAGCTGTGTTTGTCAAACCTTGTATTTTCTCAC
24:188M72S:285:221H39M	CIG000227	260	ATGGTGCTATGTGTTGCGCACTTAACCACTAGGCTATAGGCGCCGACCGATTAAGTTAACTTCAATTAAAGTGGATTAAACATAAAACAATTAAGTTGTCCCCAAAAACATCTCAAGAATTGTGTTGATTCTGCTCATTCTTCATTTTACACATTCTCTCTTTCGCAGATCATTAAAGAGTCCACTACCGAACGACAGAAGAAGATCTCCTTGTGATTACGTTCAGGAAGCTGTGTTTGTCAAACCTTGTATTTTCTCAC
24:188M138S:285:287H39M	CIG000228	326	ATGGTGCTATGTGTTGCGCACTTAACCACTAGGCTATAGGCGCCGACCGATTAAGTTAACTTCAATTAAAGTGGATTAAACATAAAACAATTAAGTTGTCCCCAAAAACATCTCAAGAATTGTGTTGATTCTGCTCATTCTTCATTTTACACATTCTCTCTTTCGCAGATCATTAAAGAGTCCACTACCGAACGTAAAGACCTACCGGGATCCGGAGCTACTAATTTCTCCTTGCTTAAGCAAGCTGGTGATGTTAGCGGTTAGAAGAAGATCTCCTTGTGATTACGTTCAGGAAGCTGTGTTTGTCAAACCTTGTATTTTCTCAC
24:188M217S:222:303H53M5I4M5D40M	CIG000230	405	ATGGTGCTATGTGTTGCGCACTTAACCACTAGGCTATAGGCGCCGACCGATTAAGTTAACTTCAATTAAAGTGGATTAAACATAAAACAATTAAGTTGTCCCCAAAAACATCTCAAGAATTGTGTTGATTCTGCTCATTCTTCATTTTACACATTCTCTCTTTCGCAGATCATTAAAGAGTCCACTACCGAACGTAAAGACCTACCGGGATCCGGAGCTACTAATTTCTCCTTGCTTAAGCAAGGAGAAATTAGTAGCTCCGGATCCCGGTAGGTCTTTACGTTCGGTAGTGGACTCTTTAATGATCTGCCATAATGAGGCTCAGACACTGGCTTGGCTGCAGAAGAAGATCTCCTTGTGATTACGTTCAGGAAGCTGTGTTTGTCAAACCTTGTATTT…
24:57M192S:231:156H44M5I4M5D40M	CIG000238	249	ATGGTGCTATGTGTTGCGCACTTAACCACTAGGCTATAGGCGCCGACCGATTAAGTTGCCCTGAGCAAAGACCCCAACGAGAAGCGCGATCACATGGTCCTGCTGGAGTTCGTGACCGCCGCCGGGATCACTCTCGGCATGGACGAGCTGTACAAGTAATGAGGCTCAGACACTGGCTTGGCTGCAGAAGAAGATCTCCTTGTGATTACGTTCAGGAAGCTGTGTTTGTCAAACCTTGTATTTTCTCAC
24:188M68S:285:217H39M	CIG000245	256	ATGGTGCTATGTGTTGCGCACTTAACCACTAGGCTATAGGCGCCGACCGATTAAGTTAACTTCAATTAAAGTGGATTAAACATAAAACAATTAAGTTGTCCCCAAAAACATCTCAAGAATTGTGTTGATTCTGCTCATTCTTCATTTTACACATTCTCTCTTTCGCAGATCATTAAAGAGTCCACTACCGAACGTAAAGACCTACCGGGTGATTACGTTCAGGAAGCTGTGTTTGTCAAACCTTGTATTTTCTCAC
24:188M121S:285:270H39M	CIG000247	309	ATGGTGCTATGTGTTGCGCACTTAACCACTAGGCTATAGGCGCCGACCGATTAAGTTAACTTCAATTAAAGTGGATTAAACATAAAACAATTAAGTTGTCCCCAAAAACATCTCAAGAATTGTGTTGATTCTGCTCATTCTTCATTTTACACATTCTCTCTTTCGCAGATCATTAAAGAGTCCACTACCGAACGTAAAGACCTACCGGGATCCGGAGCTACTAATTTCTCCTTGCTTAAGCAAGCTGGTGATGTTGAAGAAAATCCTACGTTCAGGAAGCTGTGTTTGTCAAACCTTGTATTTTCTCAC
24:188M131S:285:280H39M	CIG000248	319	ATGGTGCTATGTGTTGCGCACTTAACCACTAGGCTATAGGCGCCGACCGATTAAGTTAACTTCAATTAAAGTGGATTAAACATAAAACAATTAAGTTGTCCCCAAAAACATCTCAAGAATTGTGTTGATTCTGCTCATTCTTCATTTTACACATTCTCTCTTTCGCAGATCATTAAAGAGTCCACTACCGAACGTAAAGACCTACCGGGATCCGGAGCTACTAATTTCTCCTTGCTTAAGCAAGCTGGTGATGTTGAAGAAAATCCTTGCTCACCTTACGTTCAGGAAGCTGTGTTTGTCAAACCTTGTATTTTCTCAC

## Sheet: Flt.cigar_joint
ID	# CIGAR model	Total Count	Total Rate	F3 Count	F3 Rate	F4 Count	F4 Rate	F9 Count	F9 Rate	F10 Count	F10 Rate	F15 Count	F15 Rate	F16 Count	F16 Rate	F21 Count	F21 Rate	F22 Count	F22 Rate
CIG000001	24:300M	857263	0.941754	41493	0.938237	104624	0.921734	96097	0.946534	202555	0.939178	106188	0.943271	26389	0.934286	102957	0.947891	176960	0.942879
CIG000002	24:251M5I4M5D40M	49969	0.0502142	2575	0.0560587	8028	0.0645353	5118	0.0486211	11934	0.0520958	5666	0.0470063	1654	0.0529687	5188	0.0456276	9806	0.0491211
CIG000003	24:65M310S:231:282H44M5I4M5D40M	911	0.000898119	23	0.000500718	125	0.00100485	93	0.000883501	206	0.000899257	116	0.00096236	28	0.000896689	143	0.00125766	177	0.000886645
CIG000006	24:188M217S:222:303H102M	650	0.000573423	9	0.000195933	166	0.00133444	18	0.000171	164	0.000715913	123	0.00102043	35	0.00112086	30	0.000263845	105	0.000525976
CIG000008	24:188M130S:285:279H39M	434	0.000444763	11	0.000239474	88	0.000707413	12	0.000114	94	0.000410341	86	0.000713474	29	0.000928713	36	0.000316614	78	0.000390725
CIG000010	24:188M130S:261:255H63M	444	0.000401397	6	0.000130622	97	0.000779762	11	0.0001045	118	0.000515108	73	0.000605623	23	0.000736566	36	0.000316614	80	0.000400743
CIG000012	24:188M93S:285:242H39M	389	0.00036445	8	0.000174163	85	0.000683296	21	0.0001995	94	0.000410341	65	0.000539254	21	0.000672516	21	0.000184692	74	0.000370688
CIG000017	24:188M216S:222:302H102M	237	0.000207289	4	8.70815e-05	71	0.000570753	5	4.75001e-05	54	0.000235728	50	0.00041481	13	0.00041632	13	0.000114333	27	0.000135251
CIG000026	24:188M67S:285:216H39M	100	0.000103581	6	0.000130622	23	0.000184892	1	9.50001e-06	15	6.54799e-05	17	0.000141036	5	0.000160123	14	0.000123128	19	9.51766e-05
CIG000028	24:206M32I45M5I4M5D40M	169	0.00018646	9	0.000195933	34	0.000273318	5	4.75001e-05	41	0.000178978	25	0.000207405	12	0.000384295	20	0.000175897	23	0.000115214
CIG000030	24:186M6I5M1I3M5I4M9D44M5I4M5D40M	169	0.000148045	5	0.000108852	30	0.000241163	10	9.50001e-05	51	0.000222632	9	7.46659e-05	5	0.000160123	21	0.000184692	38	0.000190353
CIG000031	24:188M86S:291:241H33M	147	0.000145854	4	8.70815e-05	30	0.000241163	7	6.65001e-05	31	0.000135325	30	0.000248886	8	0.000256197	11	9.67433e-05	26	0.000130242
CIG000032	24:188M110S:285:259H39M	78	7.95102e-05	0	0	17	0.000136659	3	2.85e-05	19	8.29412e-05	15	0.000124443	7	0.000224172	3	2.63845e-05	14	7.01301e-05
CIG000035	24:188M107S:285:256H39M	129	0.00010733	4	8.70815e-05	28	0.000225086	2	1.9e-05	21	9.16718e-05	17	0.000141036	4	0.000128098	5	4.39742e-05	48	0.000240446
CIG000037	24:181M126S:245:228H30M5I4M5D40M	51	4.90182e-05	2	4.35407e-05	12	9.64653e-05	7	6.65001e-05	11	4.80186e-05	4	3.31848e-05	2	6.40492e-05	6	5.27691e-05	7	3.5065e-05
CIG000045	24:252M2D5M3I2M1D38M	125	0.000130818	8	0.000174163	20	0.000160776	12	0.000114	29	0.000126594	11	9.12583e-05	5	0.000160123	13	0.000114333	27	0.000135251
CIG000046	24:126M120S:231:153H44M5I4M5D40M	163	0.000149464	1	2.17704e-05	13	0.000104504	16	0.000152	45	0.00019644	39	0.000323552	2	6.40492e-05	14	0.000123128	33	0.000165307
CIG000048	24:168M125S:231:200H44M5I4M5D40M	45	4.93267e-05	0	0	8	6.43102e-05	11	0.0001045	4	1.74613e-05	4	3.31848e-05	3	9.60738e-05	5	4.39742e-05	10	5.00929e-05
CIG000051	24:188M151S:231:246H44M5I4M5D40M	136	0.000108116	3	6.53111e-05	20	0.000160776	5	4.75001e-05	44	0.000192074	12	9.95545e-05	2	6.40492e-05	10	8.79484e-05	40	0.000200372
CIG000052	24:179M178S:231:264H44M5I4M5D40M	123	0.000116292	4	8.70815e-05	22	0.000176853	12	0.000114	34	0.000148421	10	8.29621e-05	4	0.000128098	18	0.000158307	19	9.51766e-05
CIG000053	24:252M5D6M5I37M	136	0.000145455	10	0.000217704	18	0.000144698	9	8.55001e-05	39	0.000170248	10	8.29621e-05	6	0.000192148	13	0.000114333	31	0.000155288
CIG000057	24:188M133S:285:282H39M	99	7.75277e-05	1	2.17704e-05	34	0.000273318	2	1.9e-05	26	0.000113498	13	0.000107851	5	0.000160123	8	7.03587e-05	10	5.00929e-05
CIG000058	24:154M154S:231:215H44M5I4M5D40M	90	9.24603e-05	4	8.70815e-05	6	4.82327e-05	13	0.0001235	20	8.73065e-05	9	7.46659e-05	2	6.40492e-05	8	7.03587e-05	28	0.00014026
CIG000062	24:105M172S:231:184H44M5I4M5D40M	78	9.97785e-05	3	6.53111e-05	8	6.43102e-05	4	3.80001e-05	16	6.98452e-05	5	4.1481e-05	9	0.000288221	8	7.03587e-05	25	0.000125232
CIG000065	24:188M119S:285:268H39M	78	8.29631e-05	3	6.53111e-05	15	0.000120582	6	5.70001e-05	25	0.000109133	7	5.80735e-05	6	0.000192148	5	4.39742e-05	11	5.51022e-05
CIG000069	24:197M21D33M5I4M5D40M	76	8.39103e-05	5	0.000108852	22	0.000176853	3	2.85e-05	15	6.54799e-05	3	2.48886e-05	7	0.000224172	8	7.03587e-05	13	6.51208e-05
CIG000075	24:251M7D3M7I39M	89	9.23601e-05	7	0.000152393	14	0.000112543	10	9.50001e-05	20	8.73065e-05	9	7.46659e-05	2	6.40492e-05	10	8.79484e-05	17	8.5158e-05
CIG000078	24:251M2I6M3D1M1I39M	93	9.72575e-05	7	0.000152393	14	0.000112543	14	0.000133	25	0.000109133	10	8.29621e-05	2	6.40492e-05	9	7.91536e-05	12	6.01115e-05
CIG000079	24:250M4D2M3I5M1I39M	96	9.34514e-05	3	6.53111e-05	11	8.84266e-05	9	8.55001e-05	27	0.000117864	11	9.12583e-05	3	9.60738e-05	10	8.79484e-05	22	0.000110204
CIG000084	24:188M80S:285:229H39M	96	7.74817e-05	4	8.70815e-05	30	0.000241163	3	2.85e-05	26	0.000113498	10	8.29621e-05	3	9.60738e-05	9	7.91536e-05	11	5.51022e-05
CIG000085	24:188M150S:231:245H44M5I4M5D40M	81	8.04932e-05	4	8.70815e-05	16	0.00012862	4	3.80001e-05	16	6.98452e-05	11	9.12583e-05	4	0.000128098	5	4.39742e-05	21	0.000105195
CIG000086	24:188M128S:285:277H39M	68	6.19146e-05	2	4.35407e-05	13	0.000104504	3	2.85e-05	20	8.73065e-05	13	0.000107851	3	9.60738e-05	0	0	14	7.01301e-05
CIG000089	24:98M168S:231:173H44M5I4M5D40M	18	1.50757e-05	1	2.17704e-05	3	2.41163e-05	1	9.50001e-06	7	3.05573e-05	3	2.48886e-05	0	0	1	8.79484e-06	2	1.00186e-05
CIG000091	24:188M102S:285:251H39M	59	5.45915e-05	4	8.70815e-05	17	0.000136659	4	3.80001e-05	12	5.23839e-05	10	8.29621e-05	2	6.40492e-05	2	1.75897e-05	8	4.00743e-05
CIG000093	24:188M77S:285:226H39M	84	6.73917e-05	4	8.70815e-05	30	0.000241163	6	5.70001e-05	17	7.42105e-05	9	7.46659e-05	3	9.60738e-05	2	1.75897e-05	13	6.51208e-05
CIG000094	24:181M1D4M6I5M1I3M5I4M9D44M5I4M5D40M	96	8.12186e-05	4	8.70815e-05	16	0.00012862	5	4.75001e-05	29	0.000126594	5	4.1481e-05	2	6.40492e-05	7	6.15639e-05	28	0.00014026
CIG000099	24:129M121S:231:157H44M5I4M5D40M	20	2.60752e-05	1	2.17704e-05	1	8.03878e-06	1	9.50001e-06	4	1.74613e-05	1	8.29621e-06	2	6.40492e-05	3	2.63845e-05	7	3.5065e-05
CIG000102	24:188M111S:285:260H39M	79	5.76268e-05	3	6.53111e-05	24	0.000192931	5	4.75001e-05	32	0.00013969	2	1.65924e-05	2	6.40492e-05	4	3.51794e-05	7	3.5065e-05
CIG000103	24:188M91S:285:240H39M	76	6.34143e-05	3	6.53111e-05	23	0.000184892	5	4.75001e-05	12	5.23839e-05	10	8.29621e-05	2	6.40492e-05	7	6.15639e-05	14	7.01301e-05
CIG000108	24:188M134S:285:283H39M	78	7.56364e-05	2	4.35407e-05	14	0.000112543	0	0	18	7.85759e-05	23	0.000190813	3	9.60738e-05	8	7.03587e-05	10	5.00929e-05
CIG000112	231:181S44M5I4M5D40M	52	3.08341e-05	0	0	22	0.000176853	3	2.85e-05	14	6.11146e-05	1	8.29621e-06	2	6.40492e-05	1	8.79484e-06	9	4.50836e-05
CIG000114	24:188M101S:285:250H39M	49	4.79382e-05	4	8.70815e-05	5	4.01939e-05	3	2.85e-05	16	6.98452e-05	2	1.65924e-05	1	3.20246e-05	3	2.63845e-05	15	7.51394e-05
CIG000117	24:188M108S:285:257H39M	58	6.94545e-05	5	0.000108852	13	0.000104504	4	3.80001e-05	10	4.36533e-05	14	0.000116147	4	0.000128098	3	2.63845e-05	5	2.50465e-05
CIG000118	24:188M106S:285:255H39M	72	7.48321e-05	3	6.53111e-05	18	0.000144698	3	2.85e-05	15	6.54799e-05	8	6.63697e-05	5	0.000160123	10	8.79484e-05	10	5.00929e-05
CIG000119	24:188M87S:285:236H39M	56	5.10796e-05	4	8.70815e-05	14	0.000112543	3	2.85e-05	11	4.80186e-05	5	4.1481e-05	1	3.20246e-05	8	7.03587e-05	10	5.00929e-05
CIG000120	24:188M100S:285:249H39M	65	7.01458e-05	7	0.000152393	14	0.000112543	16	0.000152	8	3.49226e-05	4	3.31848e-05	1	3.20246e-05	3	2.63845e-05	12	6.01115e-05
CIG000121	24:188M127S:285:276H39M	70	7.37654e-05	3	6.53111e-05	25	0.000200969	3	2.85e-05	8	3.49226e-05	12	9.95545e-05	7	0.000224172	1	8.79484e-06	11	5.51022e-05
CIG000126	24:188M112S:285:261H39M	56	3.24464e-05	1	2.17704e-05	23	0.000184892	2	1.9e-05	13	5.67492e-05	3	2.48886e-05	1	3.20246e-05	2	1.75897e-05	11	5.51022e-05
CIG000129	24:172M10D4M1D3M1D13M2I3M1I44M5I4M5D40M	76	6.69338e-05	1	2.17704e-05	15	0.000120582	1	9.50001e-06	12	5.23839e-05	5	4.1481e-05	1	3.20246e-05	28	0.000246256	13	6.51208e-05
CIG000135	24:188M118S:285:267H39M	58	6.19487e-05	0	0	13	0.000104504	0	0	17	7.42105e-05	7	5.80735e-05	6	0.000192148	9	7.91536e-05	6	3.00558e-05
CIG000136	24:162M97S:242:177H33M5I4M5D40M	28	3.60591e-05	1	2.17704e-05	5	4.01939e-05	4	3.80001e-05	4	1.74613e-05	5	4.1481e-05	3	9.60738e-05	2	1.75897e-05	4	2.00372e-05
CIG000138	24:206M3I45M5I4M5D40M	47	5.30262e-05	1	2.17704e-05	5	4.01939e-05	3	2.85e-05	11	4.80186e-05	9	7.46659e-05	4	0.000128098	0	0	14	7.01301e-05
CIG000144	24:188M89S:285:238H39M	102	9.98841e-05	4	8.70815e-05	16	0.00012862	3	2.85e-05	9	3.92879e-05	5	4.1481e-05	6	0.000192148	4	3.51794e-05	55	0.000275511
CIG000146	24:252M2D2M1I5M1I39M	70	7.19515e-05	3	6.53111e-05	13	0.000104504	6	5.70001e-05	20	8.73065e-05	7	5.80735e-05	4	0.000128098	6	5.27691e-05	11	5.51022e-05
CIG000158	24:182M35D34M5I4M5D40M	30	3.08332e-05	1	2.17704e-05	6	4.82327e-05	3	2.85e-05	11	4.80186e-05	1	8.29621e-06	2	6.40492e-05	4	3.51794e-05	2	1.00186e-05
CIG000159	24:171M53S:285:185H39M	52	6.37146e-05	3	6.53111e-05	6	4.82327e-05	5	4.75001e-05	10	4.36533e-05	15	0.000124443	3	9.60738e-05	5	4.39742e-05	5	2.50465e-05
CIG000161	24:160M114S:231:181H44M5I4M5D40M	52	3.77954e-05	1	2.17704e-05	16	0.00012862	4	3.80001e-05	9	3.92879e-05	4	3.31848e-05	1	3.20246e-05	4	3.51794e-05	13	6.51208e-05
CIG000165	24:90M214S:231:211H44M5I4M5D40M	7	8.51855e-06	0	0	1	8.03878e-06	1	9.50001e-06	3	1.3096e-05	0	0	1	3.20246e-05	0	0	1	5.00929e-06
CIG000166	24:188M153S:231:248H44M5I4M5D40M	29	4.16438e-05	4	8.70815e-05	5	4.01939e-05	2	1.9e-05	5	2.18266e-05	3	2.48886e-05	3	9.60738e-05	2	1.75897e-05	5	2.50465e-05
CIG000168	24:188M104S:285:253H39M	38	4.10822e-05	5	0.000108852	12	9.64653e-05	0	0	7	3.05573e-05	5	4.1481e-05	2	6.40492e-05	2	1.75897e-05	5	2.50465e-05
CIG000170	24:172M157S:231:236H44M5I4M5D40M	58	4.98601e-05	0	0	11	8.84266e-05	8	7.60001e-05	12	5.23839e-05	12	9.95545e-05	1	3.20246e-05	5	4.39742e-05	9	4.50836e-05
CIG000174	24:166M271S:231:344H44M5I4M5D40M	66	7.22778e-05	2	4.35407e-05	8	6.43102e-05	9	8.55001e-05	16	6.98452e-05	10	8.29621e-05	3	9.60738e-05	10	8.79484e-05	8	4.00743e-05
CIG000176	24:188M70S:285:219H39M	54	5.52397e-05	1	2.17704e-05	11	8.84266e-05	4	3.80001e-05	8	3.49226e-05	15	0.000124443	3	9.60738e-05	3	2.63845e-05	9	4.50836e-05
CIG000182	24:180M27D44M5I4M5D40M	33	4.2997e-05	1	2.17704e-05	4	3.21551e-05	4	3.80001e-05	7	3.05573e-05	3	2.48886e-05	4	0.000128098	2	1.75897e-05	8	4.00743e-05
CIG000184	24:131M138S:231:176H44M5I4M5D40M	38	4.46941e-05	3	6.53111e-05	10	8.03878e-05	2	1.9e-05	4	1.74613e-05	6	4.97772e-05	3	9.60738e-05	4	3.51794e-05	6	3.00558e-05
CIG000185	24:186M1D3M1D13M2I3M1I44M5I4M5D40M	54	3.95351e-05	0	0	5	4.01939e-05	5	4.75001e-05	20	8.73065e-05	2	1.65924e-05	0	0	4	3.51794e-05	18	9.01673e-05
CIG000186	24:112M171S:231:190H44M5I4M5D40M	5	4.6684e-06	0	0	0	0	1	9.50001e-06	1	4.36533e-06	0	0	0	0	1	8.79484e-06	2	1.00186e-05
CIG000188	24:206M19I45M5I4M5D40M	60	5.8464e-05	2	4.35407e-05	14	0.000112543	4	3.80001e-05	14	6.11146e-05	4	3.31848e-05	4	0.000128098	4	3.51794e-05	14	7.01301e-05
CIG000191	24:191M22I13M2I3M1I44M5I4M5D40M	30	2.7052e-05	1	2.17704e-05	4	3.21551e-05	0	0	8	3.49226e-05	11	9.12583e-05	0	0	3	2.63845e-05	3	1.50279e-05
CIG000194	24:188M114S:285:263H39M	43	4.47458e-05	2	4.35407e-05	8	6.43102e-05	2	1.9e-05	15	6.54799e-05	5	4.1481e-05	3	9.60738e-05	2	1.75897e-05	6	3.00558e-05
CIG000200	24:134M164S:231:205H44M5I4M5D40M	8	6.36443e-06	0	0	1	8.03878e-06	1	9.50001e-06	4	1.74613e-05	0	0	0	0	2	1.75897e-05	0	0
CIG000205	24:188M115S:285:264H39M	42	4.36724e-05	1	2.17704e-05	15	0.000120582	2	1.9e-05	7	3.05573e-05	2	1.65924e-05	5	0.000160123	2	1.75897e-05	8	4.00743e-05
CIG000206	24:188M95S:285:244H39M	70	5.37469e-05	1	2.17704e-05	22	0.000176853	2	1.9e-05	17	7.42105e-05	11	9.12583e-05	3	9.60738e-05	1	8.79484e-06	13	6.51208e-05
CIG000207	24:188M207S:231:302H44M5I4M5D40M	50	4.30855e-05	1	2.17704e-05	8	6.43102e-05	5	4.75001e-05	13	5.67492e-05	8	6.63697e-05	0	0	9	7.91536e-05	6	3.00558e-05
CIG000211	24:188M153S:285:302H39M	42	4.92679e-05	2	4.35407e-05	8	6.43102e-05	2	1.9e-05	11	4.80186e-05	6	4.97772e-05	4	0.000128098	3	2.63845e-05	6	3.00558e-05
CIG000214	24:188M81S:285:230H39M	55	5.7842e-05	2	4.35407e-05	11	8.84266e-05	2	1.9e-05	23	0.000100402	2	1.65924e-05	5	0.000160123	4	3.51794e-05	6	3.00558e-05
CIG000215	24:188M120S:285:269H39M	53	7.80347e-05	1	2.17704e-05	8	6.43102e-05	7	6.65001e-05	8	3.49226e-05	13	0.000107851	8	0.000256197	5	4.39742e-05	3	1.50279e-05
CIG000216	24:188M75S:285:224H39M	64	6.65512e-05	2	4.35407e-05	22	0.000176853	1	9.50001e-06	9	3.92879e-05	14	0.000116147	6	0.000192148	4	3.51794e-05	6	3.00558e-05
CIG000224	24:188M73S:285:222H39M	41	3.31568e-05	1	2.17704e-05	16	0.00012862	0	0	4	1.74613e-05	6	4.97772e-05	2	6.40492e-05	5	4.39742e-05	7	3.5065e-05
CIG000225	24:188M84S:285:233H39M	39	3.33378e-05	0	0	5	4.01939e-05	3	2.85e-05	14	6.11146e-05	5	4.1481e-05	1	3.20246e-05	4	3.51794e-05	7	3.5065e-05
CIG000227	24:188M72S:285:221H39M	38	2.36468e-05	0	0	12	9.64653e-05	0	0	15	6.54799e-05	2	1.65924e-05	1	3.20246e-05	3	2.63845e-05	5	2.50465e-05
CIG000228	24:188M138S:285:287H39M	66	4.11098e-05	0	0	11	8.84266e-05	2	1.9e-05	11	4.80186e-05	2	1.65924e-05	0	0	1	8.79484e-06	39	0.000195362
CIG000230	24:188M217S:222:303H53M5I4M5D40M	43	4.2937e-05	1	2.17704e-05	8	6.43102e-05	0	0	10	4.36533e-05	8	6.63697e-05	3	9.60738e-05	2	1.75897e-05	11	5.51022e-05
CIG000238	24:57M192S:231:156H44M5I4M5D40M	63	4.91454e-05	0	0	2	1.60776e-05	9	8.55001e-05	36	0.000157152	3	2.48886e-05	0	0	3	2.63845e-05	10	5.00929e-05
CIG000245	24:188M68S:285:217H39M	27	3.05271e-05	1	2.17704e-05	4	3.21551e-05	3	2.85e-05	5	2.18266e-05	3	2.48886e-05	2	6.40492e-05	2	1.75897e-05	7	3.5065e-05
CIG000247	24:188M121S:285:270H39M	29	2.62256e-05	0	0	5	4.01939e-05	2	1.9e-05	5	2.18266e-05	7	5.80735e-05	1	3.20246e-05	2	1.75897e-05	7	3.5065e-05
CIG000248	24:188M131S:285:280H39M	55	6.08333e-05	4	8.70815e-05	10	8.03878e-05	3	2.85e-05	8	3.49226e-05	17	0.000141036	2	6.40492e-05	4	3.51794e-05	7	3.5065e-05
