# Supplementary material for: Efficient and risk-reduced genome editing using double nicks enhanced by bacterial recombination factors in multiple species
Source: Nucleic Acids Res. 2020 Mar 30;48(10):e57. doi: 10.1093/nar/gkaa195 (PMC7261186; doi:10.1093/nar/gkaa195)
Supplement: gkaa195_Supplemental_Files [file gkaa195_supplemental_files.zip › Supplementary Excel 2 Slc6a4 On-target deep-sequencing.xlsx]

## Sheet: Note
Samples	Recipes
S2.tag	Cas9 only (DSB)
S3.tag	Cas9 only (DSB)
S4.tag	Cas9 only (DSB)
S5.tag	Cas9+Recs (DSB)
S6.tag	Cas9n only (trans-dual nicks)
S7.tag	Cas9n only (trans-dual nicks)
S8.tag	Cas9n+Recs (trans-dual nicks)
S9.tag	Cas9n+Recs (trans-dual nicks)
S10.tag	Cas9n+Recs (trans-dual nicks)
S11.tag	Cas9n+Recs (trans-dual nicks)
S12.tag	Cas9n only (cis-dual nicks)
S13.tag	Cas9n+Recs (cis-dual nicks)
S14.tag	Cas9n+Recs (cis-dual nicks)
S15.tag	Cas9n+Recs (cis-dual nicks)
S16.tag	Cas9n+Recs (trans-dual nicks)
S17.tag	Cas9n+Recs (trans-dual nicks)
S18.tag	Cas9n+Recs (trans-dual nicks)
S19.tag	WT
S20.tag	WT
	CIGAR Model:
	M: Match
	I: Insertion
	D: Deletion
	The number before M,I,D means the number of bases
	302M: WT sequence

## Sheet: CIGAR.consensus
# CIGAR model	ID	Length	consensus
26:302M	CIG00001	302	ATTTCAACTTATTGTGAAATATCATTAAAATACTCTCAATGTTTTAATATTAATGTTGAAATGTCTTTTCAAACAAGACTTTGTAACACTGCACTTTTCTTCCCAACAGCGCATTATTAAAAGTATCACTCCTGAAACACCAACGGAAATTCCGTGTGGGGACATCCGCATGAATGCTGTGTAACACACTGAGGGAGAGGACATGGCCTCCCAGCCCCCGACTCCTCATCTCTGAAAAGCCCCACCTTGACTCCTCCCCTCTAAGCCAAGCTGATGATGTAAGGTCTTTCTCCATGGAGTCA
26:167M23D112M	CIG00002	279	ATTTCAACTTATTGTGAAATATCATTAAAATACTCTCAATGTTTTAATATTAATGTTGAAATGTCTTTTCAAACAAGACTTTGTAACACTGCACTTTTCTTCCCAACAGCGCATTATTAAAAGTATCACTCCTGAAACACCAACGGAAATTCCGTGTGGGGACATCCGAGGGAGAGGACATGGCCTCCCAGCCCCCGACTCCTCATCTCTGAAAAGCCCCACCTTGACTCCTCCCCTCTAAGCCAAGCTGATGATGTAAGGTCTTTCTCCATGGAGTCA
26:183M2D117M	CIG00003	300	ATTTCAACTTATTGTGAAATATCATTAAAATACTCTCAATGTTTTAATATTAATGTTGAAATGTCTTTTCAAACAAGACTTTGTAACACTGCACTTTTCTTCCCAACAGCGCATTATTAAAAGTATCACTCCTGAAACACCAACGGAAATTCCGTGTGGGGACATCCGCATGAATGCTGTGTAACACTGAGGGAGAGGACATGGCCTCCCAGCCCCCGACTCCTCATCTCTGAAAAGCCCCACCTTGACTCCTCCCCTCTAAGCCAAGCTGATGATGTAAGGTCTTTCTCCATGGAGTCA
26:187M1I115M	CIG00004	303	ATTTCAACTTATTGTGAAATATCATTAAAATACTCTCAATGTTTTAATATTAATGTTGAAATGTCTTTTCAAACAAGACTTTGTAACACTGCACTTTTCTTCCCAACAGCGCATTATTAAAAGTATCACTCCTGAAACACCAACGGAAATTCCGTGTGGGGACATCCGCATGAATGCTGTGTAACACAACTGAGGGAGAGGACATGGCCTCCCAGCCCCCGACTCCTCATCTCTGAAAAGCCCCACCTTGACTCCTCCCCTCTAAGCCAAGCTGATGATGTAAGGTCTTTCTCCATGGAGTCA
26:183M17D102M	CIG00005	285	ATTTCAACTTATTGTGAAATATCATTAAAATACTCTCAATGTTTTAATATTAATGTTGAAATGTCTTTTCAAACAAGACTTTGTAACACTGCACTTTTCTTCCCAACAGCGCATTATTAAAAGTATCACTCCTGAAACACCAACGGAAATTCCGTGTGGGGACATCCGCATGAATGCTGTGTAACATGGCCTCCCAGCCCCCGACTCCTCATCTCTGAAAAGCCCCACCTTGACTCCTCCCCTCTAAGCCAAGCTGATGATGTAAGGTCTTTCTCCATGGAGTCA
26:188M2I114M	CIG00006	304	ATTTCAACTTATTGTGAAATATCATTAAAATACTCTCAATGTTTTAATATTAATGTTGAAATGTCTTTTCAAACAAGACTTTGTAACACTGCACTTTTCTTCCCAACAGCGCATTATTAAAAGTATCACTCCTGAAACACCAACGGAAATTCCGTGTGGGGACATCCGCATGAATGCTGTGTAACACATGCTGAGGGAGAGGACATGGCCTCCCAGCCCCCGACTCCTCATCTCTGAAAAGCCCCACCTTGACTCCTCCCCTCTAAGCCAAGCTGATGATGTAAGGTCTTTCTCCATGGAGTCA
26:188M2D112M	CIG00007	300	ATTTCAACTTATTGTGAAATATCATTAAAATACTCTCAATGTTTTAATATTAATGTTGAAATGTCTTTTCAAACAAGACTTTGTAACACTGCACTTTTCTTCCCAACAGCGCATTATTAAAAGTATCACTCCTGAAACACCAACGGAAATTCCGTGTGGGGACATCCGCATGAATGCTGTGTAACACAGAGGGAGAGGACATGGCCTCCCAGCCCCCGACTCCTCATCTCTGAAAAGCCCCACCTTGACTCCTCCCCTCTAAGCCAAGCTGATGATGTAAGGTCTTTCTCCATGGAGTCA
26:179M10D113M	CIG00008	292	ATTTCAACTTATTGTGAAATATCATTAAAATACTCTCAATGTTTTAATATTAATGTTGAAATGTCTTTTCAAACAAGACTTTGTAACACTGCACTTTTCTTCCCAACAGCGCATTATTAAAAGTATCACTCCTGAAACACCAACGGAAATTCCGTGTGGGGACATCCGCATGAATGCTGTGAGGGAGAGGACATGGCCTCCCAGCCCCCGACTCCTCATCTCTGAAAAGCCCCACCTTGACTCCTCCCCTCTAAGCCAAGCTGATGATGTAAGGTCTTTCTCCATGGAGTCA
26:176M33D93M	CIG00009	269	ATTTCAACTTATTGTGAAATATCATTAAAATACTCTCAATGTTTTAATATTAATGTTGAAATGTCTTTTCAAACAAGACTTTGTAACACTGCACTTTTCTTCCCAACAGCGCATTATTAAAAGTATCACTCCTGAAACACCAACGGAAATTCCGTGTGGGGACATCCGCATGAATGCCCAGCCCCCGACTCCTCATCTCTGAAAAGCCCCACCTTGACTCCTCCCCTCTAAGCCAAGCTGATGATGTAAGGTCTTTCTCCATGGAGTCA
26:239M1D62M	CIG00010	301	ATTTCAACTTATTGTGAAATATCATTAAAATACTCTCAATGTTTTAATATTAATGTTGAAATGTCTTTTCAAACAAGACTTTGTAACACTGCACTTTTCTTCCCAACAGCGCATTATTAAAAGTATCACTCCTGAAACACCAACGGAAATTCCGTGTGGGGACATCCGCATGAATGCTGTGTAACACACTGAGGGAGAGGACATGGCCTCCCAGCCCCCGACTCCTCATCTCTGAAAAGCCCACCTTGACTCCTCCCCTCTAAGCCAAGCTGATGATGTAAGGTCTTTCTCCATGGAGTCA
26:157M1D144M	CIG00011	301	ATTTCAACTTATTGTGAAATATCATTAAAATACTCTCAATGTTTTAATATTAATGTTGAAATGTCTTTTCAAACAAGACTTTGTAACACTGCACTTTTCTTCCCAACAGCGCATTATTAAAAGTATCACTCCTGAAACACCAACGGAAATTCCGTGTGGGACATCCGCATGAATGCTGTGTAACACACTGAGGGAGAGGACATGGCCTCCCAGCCCCCGACTCCTCATCTCTGAAAAGCCCCACCTTGACTCCTCCCCTCTAAGCCAAGCTGATGATGTAAGGTCTTTCTCCATGGAGTCA
26:214M1D87M	CIG00012	301	ATTTCAACTTATTGTGAAATATCATTAAAATACTCTCAATGTTTTAATATTAATGTTGAAATGTCTTTTCAAACAAGACTTTGTAACACTGCACTTTTCTTCCCAACAGCGCATTATTAAAAGTATCACTCCTGAAACACCAACGGAAATTCCGTGTGGGGACATCCGCATGAATGCTGTGTAACACACTGAGGGAGAGGACATGGCCTCCCAGCCCCGACTCCTCATCTCTGAAAAGCCCCACCTTGACTCCTCCCCTCTAAGCCAAGCTGATGATGTAAGGTCTTTCTCCATGGAGTCA
26:118M1D183M	CIG00013	301	ATTTCAACTTATTGTGAAATATCATTAAAATACTCTCAATGTTTTAATATTAATGTTGAAATGTCTTTTCAAACAAGACTTTGTAACACTGCACTTTTCTTCCCAACAGCGCATTATTAAAGTATCACTCCTGAAACACCAACGGAAATTCCGTGTGGGGACATCCGCATGAATGCTGTGTAACACACTGAGGGAGAGGACATGGCCTCCCAGCCCCCGACTCCTCATCTCTGAAAAGCCCCACCTTGACTCCTCCCCTCTAAGCCAAGCTGATGATGTAAGGTCTTTCTCCATGGAGTCA
26:209M1D92M	CIG00014	301	ATTTCAACTTATTGTGAAATATCATTAAAATACTCTCAATGTTTTAATATTAATGTTGAAATGTCTTTTCAAACAAGACTTTGTAACACTGCACTTTTCTTCCCAACAGCGCATTATTAAAAGTATCACTCCTGAAACACCAACGGAAATTCCGTGTGGGGACATCCGCATGAATGCTGTGTAACACACTGAGGGAGAGGACATGGCCTCCAGCCCCCGACTCCTCATCTCTGAAAAGCCCCACCTTGACTCCTCCCCTCTAAGCCAAGCTGATGATGTAAGGTCTTTCTCCATGGAGTCA
26:234M1D67M	CIG00015	301	ATTTCAACTTATTGTGAAATATCATTAAAATACTCTCAATGTTTTAATATTAATGTTGAAATGTCTTTTCAAACAAGACTTTGTAACACTGCACTTTTCTTCCCAACAGCGCATTATTAAAAGTATCACTCCTGAAACACCAACGGAAATTCCGTGTGGGGACATCCGCATGAATGCTGTGTAACACACTGAGGGAGAGGACATGGCCTCCCAGCCCCCGACTCCTCATCTCTGAAAGCCCCACCTTGACTCCTCCCCTCTAAGCCAAGCTGATGATGTAAGGTCTTTCTCCATGGAGTCA
26:101M1D200M	CIG00016	301	ATTTCAACTTATTGTGAAATATCATTAAAATACTCTCAATGTTTTAATATTAATGTTGAAATGTCTTTTCAAACAAGACTTTGTAACACTGCACTTTTCTTCCAACAGCGCATTATTAAAAGTATCACTCCTGAAACACCAACGGAAATTCCGTGTGGGGACATCCGCATGAATGCTGTGTAACACACTGAGGGAGAGGACATGGCCTCCCAGCCCCCGACTCCTCATCTCTGAAAAGCCCCACCTTGACTCCTCCCCTCTAAGCCAAGCTGATGATGTAAGGTCTTTCTCCATGGAGTCA
26:255M1D46M	CIG00017	301	ATTTCAACTTATTGTGAAATATCATTAAAATACTCTCAATGTTTTAATATTAATGTTGAAATGTCTTTTCAAACAAGACTTTGTAACACTGCACTTTTCTTCCCAACAGCGCATTATTAAAAGTATCACTCCTGAAACACCAACGGAAATTCCGTGTGGGGACATCCGCATGAATGCTGTGTAACACACTGAGGGAGAGGACATGGCCTCCCAGCCCCCGACTCCTCATCTCTGAAAAGCCCCACCTTGACTCCTCCCTCTAAGCCAAGCTGATGATGTAAGGTCTTTCTCCATGGAGTCA
26:26M1D275M	CIG00018	301	ATTTCAACTTATTGTGAAATATCATTAAATACTCTCAATGTTTTAATATTAATGTTGAAATGTCTTTTCAAACAAGACTTTGTAACACTGCACTTTTCTTCCCAACAGCGCATTATTAAAAGTATCACTCCTGAAACACCAACGGAAATTCCGTGTGGGGACATCCGCATGAATGCTGTGTAACACACTGAGGGAGAGGACATGGCCTCCCAGCCCCCGACTCCTCATCTCTGAAAAGCCCCACCTTGACTCCTCCCCTCTAAGCCAAGCTGATGATGTAAGGTCTTTCTCCATGGAGTCA
26:280M1D21M	CIG00019	301	ATTTCAACTTATTGTGAAATATCATTAAAATACTCTCAATGTTTTAATATTAATGTTGAAATGTCTTTTCAAACAAGACTTTGTAACACTGCACTTTTCTTCCCAACAGCGCATTATTAAAAGTATCACTCCTGAAACACCAACGGAAATTCCGTGTGGGGACATCCGCATGAATGCTGTGTAACACACTGAGGGAGAGGACATGGCCTCCCAGCCCCCGACTCCTCATCTCTGAAAAGCCCCACCTTGACTCCTCCCCTCTAAGCCAAGCTGATGATGTAGGTCTTTCTCCATGGAGTCA
26:65M1D236M	CIG00020	301	ATTTCAACTTATTGTGAAATATCATTAAAATACTCTCAATGTTTTAATATTAATGTTGAAATGTCTTTCAAACAAGACTTTGTAACACTGCACTTTTCTTCCCAACAGCGCATTATTAAAAGTATCACTCCTGAAACACCAACGGAAATTCCGTGTGGGGACATCCGCATGAATGCTGTGTAACACACTGAGGGAGAGGACATGGCCTCCCAGCCCCCGACTCCTCATCTCTGAAAAGCCCCACCTTGACTCCTCCCCTCTAAGCCAAGCTGATGATGTAAGGTCTTTCTCCATGGAGTCA
26:58M1D243M	CIG00021	301	ATTTCAACTTATTGTGAAATATCATTAAAATACTCTCAATGTTTTAATATTAATGTTGAATGTCTTTTCAAACAAGACTTTGTAACACTGCACTTTTCTTCCCAACAGCGCATTATTAAAAGTATCACTCCTGAAACACCAACGGAAATTCCGTGTGGGGACATCCGCATGAATGCTGTGTAACACACTGAGGGAGAGGACATGGCCTCCCAGCCCCCGACTCCTCATCTCTGAAAAGCCCCACCTTGACTCCTCCCCTCTAAGCCAAGCTGATGATGTAAGGTCTTTCTCCATGGAGTCA
26:79M1D222M	CIG00022	301	ATTTCAACTTATTGTGAAATATCATTAAAATACTCTCAATGTTTTAATATTAATGTTGAAATGTCTTTTCAAACAAGACTTGTAACACTGCACTTTTCTTCCCAACAGCGCATTATTAAAAGTATCACTCCTGAAACACCAACGGAAATTCCGTGTGGGGACATCCGCATGAATGCTGTGTAACACACTGAGGGAGAGGACATGGCCTCCCAGCCCCCGACTCCTCATCTCTGAAAAGCCCCACCTTGACTCCTCCCCTCTAAGCCAAGCTGATGATGTAAGGTCTTTCTCCATGGAGTCA
26:94M1D207M	CIG00023	301	ATTTCAACTTATTGTGAAATATCATTAAAATACTCTCAATGTTTTAATATTAATGTTGAAATGTCTTTTCAAACAAGACTTTGTAACACTGCACTTTCTTCCCAACAGCGCATTATTAAAAGTATCACTCCTGAAACACCAACGGAAATTCCGTGTGGGGACATCCGCATGAATGCTGTGTAACACACTGAGGGAGAGGACATGGCCTCCCAGCCCCCGACTCCTCATCTCTGAAAAGCCCCACCTTGACTCCTCCCCTCTAAGCCAAGCTGATGATGTAAGGTCTTTCTCCATGGAGTCA
26:262M1D39M	CIG00024	301	ATTTCAACTTATTGTGAAATATCATTAAAATACTCTCAATGTTTTAATATTAATGTTGAAATGTCTTTTCAAACAAGACTTTGTAACACTGCACTTTTCTTCCCAACAGCGCATTATTAAAAGTATCACTCCTGAAACACCAACGGAAATTCCGTGTGGGGACATCCGCATGAATGCTGTGTAACACACTGAGGGAGAGGACATGGCCTCCCAGCCCCCGACTCCTCATCTCTGAAAAGCCCCACCTTGACTCCTCCCCTCTAGCCAAGCTGATGATGTAAGGTCTTTCTCCATGGAGTCA
26:187M2I115M	CIG00025	304	ATTTCAACTTATTGTGAAATATCATTAAAATACTCTCAATGTTTTAATATTAATGTTGAAATGTCTTTTCAAACAAGACTTTGTAACACTGCACTTTTCTTCCCAACAGCGCATTATTAAAAGTATCACTCCTGAAACACCAACGGAAATTCCGTGTGGGGACATCCGCATGAATGCTGTGTAACACGTGCTGAGGGAGAGGACATGGCCTCCCAGCCCCCGACTCCTCATCTCTGAAAAGCCCCACCTTGACTCCTCCCCTCTAAGCCAAGCTGATGATGTAAGGTCTTTCTCCATGGAGTCA
26:41M1D260M	CIG00026	301	ATTTCAACTTATTGTGAAATATCATTAAAATACTCTCAATGTTTAATATTAATGTTGAAATGTCTTTTCAAACAAGACTTTGTAACACTGCACTTTTCTTCCCAACAGCGCATTATTAAAAGTATCACTCCTGAAACACCAACGGAAATTCCGTGTGGGGACATCCGCATGAATGCTGTGTAACACACTGAGGGAGAGGACATGGCCTCCCAGCCCCCGACTCCTCATCTCTGAAAAGCCCCACCTTGACTCCTCCCCTCTAAGCCAAGCTGATGATGTAAGGTCTTTCTCCATGGAGTCA
26:214M1I88M	CIG00027	303	ATTTCAACTTATTGTGAAATATCATTAAAATACTCTCAATGTTTTAATATTAATGTTGAAATGTCTTTTCAAACAAGACTTTGTAACACTGCACTTTTCTTCCCAACAGCGCATTATTAAAAGTATCACTCCTGAAACACCAACGGAAATTCCGTGTGGGGACATCCGCATGAATGCTGTGTAACACACTGAGGGAGAGGACATGGCCTCCCAGCCCCCCGACTCCTCATCTCTGAAAAGCCCCACCTTGACTCCTCCCCTCTAAGCCAAGCTGATGATGTAAGGTCTTTCTCCATGGAGTCA
26:192M1D109M	CIG00028	301	ATTTCAACTTATTGTGAAATATCATTAAAATACTCTCAATGTTTTAATATTAATGTTGAAATGTCTTTTCAAACAAGACTTTGTAACACTGCACTTTTCTTCCCAACAGCGCATTATTAAAAGTATCACTCCTGAAACACCAACGGAAATTCCGTGTGGGGACATCCGCATGAATGCTGTGTAACACACTGAGGAGAGGACATGGCCTCCCAGCCCCCGACTCCTCATCTCTGAAAAGCCCCACCTTGACTCCTCCCCTCTAAGCCAAGCTGATGATGTAAGGTCTTTCTCCATGGAGTCA
27:301M	CIG00029	301	ATTCAACTTATTGTGAAATATCATTAAAATACTCTCAATGTTTTAATATTAATGTTGAAATGTCTTTTCAAACAAGACTTTGTAACACTGCACTTTTCTTCCCAACAGCGCATTATTAAAAGTATCACTCCTGAAACACCAACGGAAATTCCGTGTGGGGACATCCGCATGAATGCTGTGTAACACACTGAGGGAGAGGACATGGCCTCCCAGCCCCCGACTCCTCATCTCTGAAAAGCCCCACCTTGACTCCTCCCCTCTAAGCCAAGCTGATGATGTAAGGTCTTTCTCCATGGAGTCA
26:182M1D119M	CIG00030	301	ATTTCAACTTATTGTGAAATATCATTAAAATACTCTCAATGTTTTAATATTAATGTTGAAATGTCTTTTCAAACAAGACTTTGTAACACTGCACTTTTCTTCCCAACAGCGCATTATTAAAAGTATCACTCCTGAAACACCAACGGAAATTCCGTGTGGGGACATCCGCATGAATGCTGTGTACACACTGAGGGAGAGGACATGGCCTCCCAGCCCCCGACTCCTCATCTCTGAAAAGCCCCACCTTGACTCCTCCCCTCTAAGCCAAGCTGATGATGTAAGGTCTTTCTCCATGGAGTCA
26:169M23D110M	CIG00031	279	ATTTCAACTTATTGTGAAATATCATTAAAATACTCTCAATGTTTTAATATTAATGTTGAAATGTCTTTTCAAACAAGACTTTGTAACACTGCACTTTTCTTCCCAACAGCGCATTATTAAAAGTATCACTCCTGAAACACCAACGGAAATTCCGTGTGGGGACATCCGCGGGAGAGGACATGGCCTCCCAGCCCCCGACTCCTCATCTCTGAAAAGCCCCACCTTGACTCCTCCCCTCTAAGCCAAGCTGATGATGTAAGGTCTTTCTCCATGGAGTCA
26:165M23D114M	CIG00032	279	ATTTCAACTTATTGTGAAATATCATTAAAATACTCTCAATGTTTTAATATTAATGTTGAAATGTCTTTTCAAACAAGACTTTGTAACACTGCACTTTTCTTCCCAACAGCGCATTATTAAAAGTATCACTCCTGAAACACCAACGGAAATTCCGTGTGGGGACATCTGAGGGAGAGGACATGGCCTCCCAGCCCCCGACTCCTCATCTCTGAAAAGCCCCACCTTGACTCCTCCCCTCTAAGCCAAGCTGATGATGTAAGGTCTTTCTCCATGGAGTCA
26:295M1D6M	CIG00033	301	ATTTCAACTTATTGTGAAATATCATTAAAATACTCTCAATGTTTTAATATTAATGTTGAAATGTCTTTTCAAACAAGACTTTGTAACACTGCACTTTTCTTCCCAACAGCGCATTATTAAAAGTATCACTCCTGAAACACCAACGGAAATTCCGTGTGGGGACATCCGCATGAATGCTGTGTAACACACTGAGGGAGAGGACATGGCCTCCCAGCCCCCGACTCCTCATCTCTGAAAAGCCCCACCTTGACTCCTCCCCTCTAAGCCAAGCTGATGATGTAAGGTCTTTCTCCATGAGTCA
30:4S298M	CIG00034	302	GTTGCAACTTATTGTGAAATATCATTAAAATACTCTCAATGTTTTAATATTAATGTTGAAATGTCTTTTCAAACAAGACTTTGTAACACTGCACTTTTCTTCCCAACAGCGCATTATTAAAAGTATCACTCCTGAAACACCAACGGAAATTCCGTGTGGGGACATCCGCATGAATGCTGTGTAACACACTGAGGGAGAGGACATGGCCTCCCAGCCCCCGACTCCTCATCTCTGAAAAGCCCCACCTTGACTCCTCCCCTCTAAGCCAAGCTGATGATGTAAGGTCTTTCTCCATGGAGTCA
26:187M17D98M	CIG00035	285	ATTTCAACTTATTGTGAAATATCATTAAAATACTCTCAATGTTTTAATATTAATGTTGAAATGTCTTTTCAAACAAGACTTTGTAACACTGCACTTTTCTTCCCAACAGCGCATTATTAAAAGTATCACTCCTGAAACACCAACGGAAATTCCGTGTGGGGACATCCGCATGAATGCTGTGTAACACGGCCTCCCAGCCCCCGACTCCTCATCTCTGAAAAGCCCCACCTTGACTCCTCCCCTCTAAGCCAAGCTGATGATGTAAGGTCTTTCTCCATGGAGTCA
26:167M23D24M1D87M	CIG00036	278	ATTTCAACTTATTGTGAAATATCATTAAAATACTCTCAATGTTTTAATATTAATGTTGAAATGTCTTTTCAAACAAGACTTTGTAACACTGCACTTTTCTTCCCAACAGCGCATTATTAAAAGTATCACTCCTGAAACACCAACGGAAATTCCGTGTGGGGACATCCGAGGGAGAGGACATGGCCTCCCAGCCCCGACTCCTCATCTCTGAAAAGCCCCACCTTGACTCCTCCCCTCTAAGCCAAGCTGATGATGTAAGGTCTTTCTCCATGGAGTCA
26:167M23D49M1D62M	CIG00037	278	ATTTCAACTTATTGTGAAATATCATTAAAATACTCTCAATGTTTTAATATTAATGTTGAAATGTCTTTTCAAACAAGACTTTGTAACACTGCACTTTTCTTCCCAACAGCGCATTATTAAAAGTATCACTCCTGAAACACCAACGGAAATTCCGTGTGGGGACATCCGAGGGAGAGGACATGGCCTCCCAGCCCCCGACTCCTCATCTCTGAAAAGCCCACCTTGACTCCTCCCCTCTAAGCCAAGCTGATGATGTAAGGTCTTTCTCCATGGAGTCA
26:188M1I114M	CIG00038	303	ATTTCAACTTATTGTGAAATATCATTAAAATACTCTCAATGTTTTAATATTAATGTTGAAATGTCTTTTCAAACAAGACTTTGTAACACTGCACTTTTCTTCCCAACAGCGCATTATTAAAAGTATCACTCCTGAAACACCAACGGAAATTCCGTGTGGGGACATCCGCATGAATGCTGTGTAACACAGCTGAGGGAGAGGACATGGCCTCCCAGCCCCCGACTCCTCATCTCTGAAAAGCCCCACCTTGACTCCTCCCCTCTAAGCCAAGCTGATGATGTAAGGTCTTTCTCCATGGAGTCA
26:84M1D217M	CIG00039	301	ATTTCAACTTATTGTGAAATATCATTAAAATACTCTCAATGTTTTAATATTAATGTTGAAATGTCTTTTCAAACAAGACTTTGTACACTGCACTTTTCTTCCCAACAGCGCATTATTAAAAGTATCACTCCTGAAACACCAACGGAAATTCCGTGTGGGGACATCCGCATGAATGCTGTGTAACACACTGAGGGAGAGGACATGGCCTCCCAGCCCCCGACTCCTCATCTCTGAAAAGCCCCACCTTGACTCCTCCCCTCTAAGCCAAGCTGATGATGTAAGGTCTTTCTCCATGGAGTCA
26:291M1D10M	CIG00040	301	ATTTCAACTTATTGTGAAATATCATTAAAATACTCTCAATGTTTTAATATTAATGTTGAAATGTCTTTTCAAACAAGACTTTGTAACACTGCACTTTTCTTCCCAACAGCGCATTATTAAAAGTATCACTCCTGAAACACCAACGGAAATTCCGTGTGGGGACATCCGCATGAATGCTGTGTAACACACTGAGGGAGAGGACATGGCCTCCCAGCCCCCGACTCCTCATCTCTGAAAAGCCCCACCTTGACTCCTCCCCTCTAAGCCAAGCTGATGATGTAAGGTCTTTCTCATGGAGTCA
26:182M2D118M	CIG00041	300	ATTTCAACTTATTGTGAAATATCATTAAAATACTCTCAATGTTTTAATATTAATGTTGAAATGTCTTTTCAAACAAGACTTTGTAACACTGCACTTTTCTTCCCAACAGCGCATTATTAAAAGTATCACTCCTGAAACACCAACGGAAATTCCGTGTGGGGACATCCGCATGAATGCTGTGTGACACTGAGGGAGAGGACATGGCCTCCCAGCCCCCGACTCCTCATCTCTGAAAAGCCCCACCTTGACTCCTCCCCTCTAAGCCAAGCTGATGATGTAAGGTCTTTCTCCATGGAGTCA
26:182M17D103M	CIG00042	285	ATTTCAACTTATTGTGAAATATCATTAAAATACTCTCAATGTTTTAATATTAATGTTGAAATGTCTTTTCAAACAAGACTTTGTAACACTGCACTTTTCTTCCCAACAGCGCATTATTAAAAGTATCACTCCTGAAACACCAACGGAAATTCCGTGTGGGGACATCCGCATGAATGCTGTGTGACATGGCCTCCCAGCCCCCGACTCCTCATCTCTGAAAAGCCCCACCTTGACTCCTCCCCTCTAAGCCAAGCTGATGATGTAAGGTCTTTCTCCATGGAGTCA
26:157M1D9M23D112M	CIG00043	278	ATTTCAACTTATTGTGAAATATCATTAAAATACTCTCAATGTTTTAATATTAATGTTGAAATGTCTTTTCAAACAAGACTTTGTAACACTGCACTTTTCTTCCCAACAGCGCATTATTAAAAGTATCACTCCTGAAACACCAACGGAAATTCCGTGTGGGACATCCGAGGGAGAGGACATGGCCTCCCAGCCCCCGACTCCTCATCTCTGAAAAGCCCCACCTTGACTCCTCCCCTCTAAGCCAAGCTGATGATGTAAGGTCTTTCTCCATGGAGTCA
26:181M29I3M51I118M	CIG00044	382	ATTTCAACTTATTGTGAAATATCATTAAAATACTCTCAATGTTTTAATATTAATGTTGAAATGTCTTTTCAAACAAGACTTTGTAACACTGCACTTTTCTTCGCAACAGCGCATTATTAAAAGTATCACTCCTGAAACACCAACGGAAATTCCGTGTGGGGACATTCGCATGAATGCTGTGGGATCCGGAGCTACTAATTTCTCCTTGCTTAAGCAAGGAGAAATTAGTAGCTCCGGATCCCACAGCATTCATGCGAATGTCCCCACACTGAGGGAGAGGACATGGCCTCCCAGCCCCCGACTCCTCATCTCTGAAAAGCCCCACCTTGACTCCTCCCCTCTAAGCCAAGCTGATGATGTAAGGTCTTTCTCCATGGAGTCA
26:16M1D285M	CIG00045	301	ATTTCAACTTATTGTGAATATCATTAAAATACTCTCAATGTTTTAATATTAATGTTGAAATGTCTTTTCAAACAAGACTTTGTAACACTGCACTTTTCTTCCCAACAGCGCATTATTAAAAGTATCACTCCTGAAACACCAACGGAAATTCCGTGTGGGGACATCCGCATGAATGCTGTGTAACACACTGAGGGAGAGGACATGGCCTCCCAGCCCCCGACTCCTCATCTCTGAAAAGCCCCACCTTGACTCCTCCCCTCTAAGCCAAGCTGATGATGTAAGGTCTTTCTCCATGGAGTCA
26:286M1D15M	CIG00046	301	ATTTCAACTTATTGTGAAATATCATTAAAATACTCTCAATGTTTTAATATTAATGTTGAAATGTCTTTTCAAACAAGACTTTGTAACACTGCACTTTTCTTCCCAACAGCGCATTATTAAAAGTATCACTCCTGAAACACCAACGGAAATTCCGTGTGGGGACATCCGCATGAATGCTGTGTAACACACTGAGGGAGAGGACATGGCCTCCCAGCCCCCGACTCCTCATCTCTGAAAAGCCCCACCTTGACTCCTCCCCTCTAAGCCAAGCTGATGATGTAAGGTCTTCTCCATGGAGTCA
26:70M1D231M	CIG00047	301	ATTTCAACTTATTGTGAAATATCATTAAAATACTCTCAATGTTTTAATATTAATGTTGAAATGTCTTTTCAACAAGACTTTGTAACACTGCACTTTTCTTCCCAACAGCGCATTATTAAAAGTATCACTCCTGAAACACCAACGGAAATTCCGTGTGGGGACATCCGCATGAATGCTGTGTAACACACTGAGGGAGAGGACATGGCCTCCCAGCCCCCGACTCCTCATCTCTGAAAAGCCCCACCTTGACTCCTCCCCTCTAAGCCAAGCTGATGATGTAAGGTCTTTCTCCATGGAGTCA
26:181M69S:292:214H36M	CIG00048	250	ATTTCAACTTATTGTGAAATATCATTAAAATACTCTCAATGTTTTAATATTAATGTTGAAATGTCTTTTCAAACAAGACTTTGTAACACTGCACTTTTCTTCGCAACAGCGCATTATTAAAAGTATCACTCCTGAAACACCAACGGAAATTCCGTGTGGGGACATTCGCATGAATGCTGTGGGATCCGGAGCTACTAATTTCTCCTTGCTTAAGCAAGCTGGTGATGTAAGGTCTTTCTCCATGGAGTCA
26:254M1D47M	CIG00049	301	ATTTCAACTTATTGTGAAATATCATTAAAATACTCTCAATGTTTTAATATTAATGTTGAAATGTCTTTTCAAACAAGACTTTGTAACACTGCACTTTTCTTCCCAACAGCGCATTATTAAAAGTATCACTCCTGAAACACCAACGGAAATTCCGTGTGGGGACATCCGCATGAATGCTGTGTAACACACTGAGGGAGAGGACATGGCCTCCCAGCCCCCGACTCCTCATCTCTGAAAAGCCCCACCTTGACTCCCCCCTCTAAGCCAAGCTGATGATGTAAGGTCTTTCTCCATGGAGTCA
26:183M2D29M1D87M	CIG00050	299	ATTTCAACTTATTGTGAAATATCATTAAAATACTCTCAATGTTTTAATATTAATGTTGAAATGTCTTTTCAAACAAGACTTTGTAACACTGCACTTTTCTTCCCAACAGCGCATTATTAAAAGTATCACTCCTGAAACACCAACGGAAATTCCGTGTGGGGACATCCGCATGAATGCTGTGTAACACTGAGGGAGAGGACATGGCCTCCCAGCCCCGACTCCTCATCTCTGAAAAGCCCCACCTTGACTCCTCCCCTCTAAGCCAAGCTGATGATGTAAGGTCTTTCTCCATGGAGTCA
26:139M1D162M	CIG00051	301	ATTTCAACTTATTGTGAAATATCATTAAAATACTCTCAATGTTTTAATATTAATGTTGAAATGTCTTTTCAAACAAGACTTTGTAACACTGCACTTTTCTTCCCAACAGCGCATTATTAAAAGTATCACTCCTGAAACACAACGGAAATTCCGTGTGGGGACATCCGCATGAATGCTGTGTAACACACTGAGGGAGAGGACATGGCCTCCCAGCCCCCGACTCCTCATCTCTGAAAAGCCCCACCTTGACTCCTCCCCTCTAAGCCAAGCTGATGATGTAAGGTCTTTCTCCATGGAGTCA
26:188M2I26M1D87M	CIG00052	303	ATTTCAACTTATTGTGAAATATCATTAAAATACTCTCAATGTTTTAATATTAATGTTGAAATGTCTTTTCAAACAAGACTTTGTAACACTGCACTTTTCTTCCCAACAGCGCATTATTAAAAGTATCACTCCTGAAACACCAACGGAAATTCCGTGTGGGGACATCCGCATGAATGCTGTGTAACACATGCTGAGGGAGAGGACATGGCCTCCCAGCCCCGACTCCTCATCTCTGAAAAGCCCCACCTTGACTCCTCCCCTCTAAGCCAAGCTGATGATGTAAGGTCTTTCTCCATGGAGTCA
26:157M1D25M17D102M	CIG00053	284	ATTTCAACTTATTGTGAAATATCATTAAAATACTCTCAATGTTTTAATATTAATGTTGAAATGTCTTTTCAAACAAGACTTTGTAACACTGCACTTTTCTTCCCAACAGCGCATTATTAAAAGTATCACTCCTGAAACACCAACGGAAATTCCGTGTGGGACATCCGCATGAATGCTGTGTAACATGGCCTCCCAGCCCCCGACTCCTCATCTCTGAAAAGCCCCACCTTGACTCCTCCCCTCTAAGCCAAGCTGATGATGTAAGGTCTTTCTCCATGGAGTCA
26:204M1D97M	CIG00054	301	ATTTCAACTTATTGTGAAATATCATTAAAATACTCTCAATGTTTTAATATTAATGTTGAAATGTCTTTTCAAACAAGACTTTGTAACACTGCACTTTTCTTCCCAACAGCGCATTATTAAAAGTATCACTCCTGAAACACCAACGGAAATTCCGTGTGGGGACATCCGCATGAATGCTGTGTAACACACTGAGGGAGAGGACATGCCTCCCAGCCCCCGACTCCTCATCTCTGAAAAGCCCCACCTTGACTCCTCCCCTCTAAGCCAAGCTGATGATGTAAGGTCTTTCTCCATGGAGTCA
26:183M17D14M1D87M	CIG00055	284	ATTTCAACTTATTGTGAAATATCATTAAAATACTCTCAATGTTTTAATATTAATGTTGAAATGTCTTTTCAAACAAGACTTTGTAACACTGCACTTTTCTTCCCAACAGCGCATTATTAAAAGTATCACTCCTGAAACACCAACGGAAATTCCGTGTGGGGACATCCGCATGAATGCTGTGTAACATGGCCTCCCAGCCCCGACTCCTCATCTCTGAAAAGCCCCACCTTGACTCCTCCCCTCTAAGCCAAGCTGATGATGTAAGGTCTTTCTCCATGGAGTCA

## Sheet: Flt.cigar_joint
# ID	CIGAR Model	Total Count	Total Rate	S2.tag Count	S2.tag Rate	S3.tag Count	S3.tag Rate	S4.tag Count	S4.tag Rate	S5.tag Count	S5.tag Rate	S6.tag Count	S6.tag Rate	S7.tag Count	S7.tag Rate	S8.tag Count	S8.tag Rate	S9.tag Count	S9.tag Rate	S10.tag Count	S10.tag Rate	S11.tag Count	S11.tag Rate	S12.tag Count	S12.tag Rate	S13.tag Count	S13.tag Rate	S14.tag Count	S14.tag Rate	S15.tag Count	S15.tag Rate	S16.tag Count	S16.tag Rate	S17.tag Count	S17.tag Rate	S18.tag Count	S18.tag Rate	S19.tag Count	S19.tag Rate	S20.tag Count	S20.tag Rate
CIG00001	26:302M	3828958	0.832715	126202	0.436492	22112	0.678511	127629	0.419234	77198	0.922428	141572	0.924292	253205	0.634884	202229	0.924446	170582	0.920349	245661	0.924653	115517	0.922947	455023	0.922595	640203	0.923298	584050	0.923859	172606	0.92397	30867	0.921046	94995	0.92238	145468	0.924757	199115	0.925501	24724	0.920408
CIG00002	26:167M23D112M	183060	0.0398116	4755	0.016446	558	0.0171223	5028	0.0165159	1265	0.0151153	2224	0.01452	120250	0.301514	3259	0.0148978	2838	0.015312	3894	0.0146568	1909	0.0152524	7299	0.0147993	10143	0.0146282	9242	0.0146191	2600	0.013918	503	0.0150091	1526	0.0148171	2282	0.0145069	3083	0.01433	402	0.0149654
CIG00003	26:183M2D117M	156720	0.0340832	75743	0.26197	493	0.0151278	27285	0.0896253	1194	0.0142669	2049	0.0133775	5205	0.013051	2908	0.0132933	2611	0.0140872	3640	0.0137007	1683	0.0134467	6643	0.0134692	9452	0.0136316	8196	0.0129646	2532	0.013554	471	0.0140542	1409	0.0136811	2018	0.0128287	2829	0.0131494	359	0.0133646
CIG00004	26:187M1I115M	108355	0.0235648	68188	0.23584	265	0.00813158	2998	0.00984778	792	0.0094635	1438	0.00938838	3654	0.00916201	2068	0.00945341	1776	0.00958213	2596	0.00977119	1168	0.00933198	4599	0.00932484	6648	0.00958772	5718	0.00904482	1644	0.00880043	279	0.00832513	944	0.00916603	1375	0.00874104	1942	0.00902655	263	0.00979078
CIG00005	26:183M17D102M	101192	0.022007	3413	0.0118045	341	0.0104637	55186	0.181274	864	0.0103238	1561	0.0101914	4307	0.0107993	2372	0.0108431	2019	0.0108932	2837	0.0106783	1282	0.0102428	5286	0.0107178	7582	0.0109347	6493	0.0102707	2014	0.0107811	356	0.0106227	1123	0.0109041	1614	0.0102604	2259	0.0105	283	0.0105353
CIG00006	26:188M2I114M	95568	0.020784	2516	0.00870203	258	0.00791678	61750	0.202835	627	0.00749193	1257	0.00820668	2996	0.00751214	1717	0.00784889	1583	0.00854083	2079	0.00782523	950	0.00759022	3941	0.00799069	5655	0.00815562	4765	0.00753735	1466	0.00784759	252	0.00751947	822	0.00798144	1073	0.00682119	1671	0.00776693	190	0.00707319
CIG00007	26:188M2D112M	57222	0.0124445	3572	0.0123544	8195	0.251465	3533	0.0116051	901	0.0107659	1573	0.0102698	4330	0.010857	2260	0.0103311	2040	0.0110065	2743	0.0103245	1291	0.0103147	5232	0.0106083	7384	0.0106492	6506	0.0102913	1946	0.0104171	384	0.0114582	1081	0.0104963	1811	0.0115127	2160	0.0100398	280	0.0104236
CIG00008	26:179M10D113M	28621	0.00622444	836	0.00289145	85	0.00260824	17507	0.0575067	230	0.00274824	394	0.00257234	1053	0.00264028	562	0.00256906	504	0.00271925	730	0.00274768	325	0.00259666	1209	0.00245134	1816	0.00261903	1531	0.00242176	452	0.00241958	85	0.00253633	269	0.00261193	397	0.00252378	561	0.00260757	75	0.00279205
CIG00009	26:176M33D93M	6423	0.00139686	2047	0.00707991	38	0.00116604	351	0.00115296	92	0.00109929	150	0.000979317	430	0.00107818	211	0.000964541	192	0.00103591	273	0.00102756	132	0.00105464	539	0.00109286	688	0.000992231	594	0.000939598	178	0.000952845	30	0.000895175	106	0.00102924	134	0.000851854	208	0.000966799	30	0.00111682
CIG00010	26:239M1D62M	3165	0.000688318	135	0.000466921	20	0.000613704	122	0.000400744	75	0.000896164	106	0.000692051	245	0.000614311	139	0.000635408	122	0.000658232	153	0.000575883	107	0.000854899	397	0.000804949	419	0.00060428	532	0.000841526	149	0.000797606	26	0.000775818	78	0.000757362	136	0.000864568	180	0.000836653	24	0.000893455
CIG00011	26:157M1D144M	3071	0.000667875	112	0.000387372	17	0.000521648	113	0.000371181	46	0.000549648	102	0.000665935	222	0.000556641	108	0.000493698	154	0.000830883	124	0.000466729	99	0.000790981	393	0.000796839	422	0.000608607	586	0.000926944	164	0.000877902	31	0.000925014	74	0.000718523	120	0.000762854	151	0.000701859	33	0.0012285
CIG00012	26:214M1D87M	2890	0.000628512	87	0.000300905	17	0.000521648	113	0.000371181	57	0.000681085	101	0.000659407	227	0.000569178	130	0.000594267	131	0.00070679	121	0.000455437	88	0.000703094	366	0.000742094	405	0.000584089	515	0.000814635	132	0.000706604	26	0.000775818	84	0.000815621	116	0.000737426	145	0.00067397	29	0.00107959
CIG00013	26:118M1D183M	1034	0.000224872	30	0.00010376	9	0.000276167	43	0.000141246	19	0.000227028	33	0.00021545	74	0.000185547	34	0.000155424	35	0.000188837	35	0.000131738	35	0.00027964	148	0.000300082	143	0.000206234	205	0.000324272	64	0.000342596	11	0.000328231	22	0.000213615	41	0.000260642	45	0.000209163	8	0.000297818
CIG00014	26:209M1D92M	1025	0.000222915	37	0.000127971	5	0.000153426	34	0.000111683	12	0.000143386	34	0.000221978	87	0.000218143	35	0.000159995	53	0.000285953	40	0.000150558	31	0.000247681	130	0.000263585	115	0.000165853	217	0.000343254	70	0.000374714	9	0.000268553	26	0.000252454	50	0.000317856	34	0.000158034	6	0.000223364
CIG00015	26:234M1D67M	869	0.000188989	19	6.57e-05	7	0.000214796	30	9.85e-05	12	0.000143386	34	0.000221978	62	0.000155458	39	0.00017828	37	0.000199628	43	0.000161849	28	0.000223712	115	0.000233172	131	0.000188928	144	0.000227781	52	0.000278359	6	0.000179035	21	0.000203905	36	0.000228856	44	0.000204515	9	0.000335046
CIG00016	26:101M1D200M	712	0.000154844	16	5.53e-05	7	0.000214796	29	9.53e-05	11	0.000131437	22	0.000143633	68	0.000170503	20	9.14e-05	42	0.000226604	26	9.79e-05	21	0.000167784	88	0.000178427	99	0.000142777	137	0.000216709	33	0.000176651	6	0.000179035	17	0.000165066	34	0.000216142	26	0.00012085	10	0.000372273
CIG00017	26:255M1D46M	664	0.000144405	27	9.34e-05	1	3.07e-05	34	0.000111683	11	0.000131437	26	0.000169748	38	9.53e-05	29	0.000132567	16	8.63e-05	26	9.79e-05	24	0.000191753	87	0.000176399	94	0.000135566	118	0.000186654	29	0.000155239	7	0.000208874	16	0.000155356	29	0.000184356	46	0.000213811	6	0.000223364
CIG00018	26:26M1D275M	646	0.000140491	19	6.57e-05	2	6.14e-05	30	9.85e-05	5	5.97e-05	22	0.000143633	65	0.00016298	29	0.000132567	39	0.000210418	21	7.9e-05	24	0.000191753	76	0.000154096	80	0.000115376	127	0.000200891	28	0.000149886	7	0.000208874	15	0.000145647	22	0.000139857	25	0.000116202	10	0.000372273
CIG00019	26:280M1D21M	545	0.000118526	17	5.88e-05	2	6.14e-05	15	4.93e-05	8	9.56e-05	9	5.88e-05	47	0.000117847	23	0.000105139	17	9.17e-05	15	5.65e-05	18	0.000143815	83	0.000168289	58	8.36e-05	120	0.000189818	33	0.000176651	8	0.000238713	15	0.000145647	35	0.000222499	15	6.97e-05	7	0.000260591
CIG00020	26:65M1D236M	431	9.37e-05	9	3.11e-05	0	0	11	3.61e-05	10	0.000119489	9	5.88e-05	33	8.27e-05	19	8.69e-05	11	5.93e-05	22	8.28e-05	10	7.99e-05	62	0.00012571	51	7.36e-05	80	0.000126545	29	0.000155239	7	0.000208874	16	0.000155356	21	0.000133499	26	0.00012085	5	0.000186137
CIG00021	26:58M1D243M	431	9.37e-05	17	5.88e-05	2	6.14e-05	21	6.9e-05	10	0.000119489	15	9.79e-05	26	6.52e-05	17	7.77e-05	15	8.09e-05	12	4.52e-05	12	9.59e-05	63	0.000127737	51	7.36e-05	89	0.000140782	23	0.00012312	4	0.000119357	17	0.000165066	22	0.000139857	13	6.04e-05	2	7.45e-05
CIG00022	26:79M1D222M	413	8.98e-05	14	4.84e-05	2	6.14e-05	12	3.94e-05	7	8.36e-05	12	7.83e-05	39	9.78e-05	12	5.49e-05	19	0.000102512	15	5.65e-05	22	0.000175774	43	8.72e-05	47	6.78e-05	101	0.000159763	20	0.000107061	2	5.97e-05	13	0.000126227	16	0.000101714	14	6.51e-05	3	0.000111682
CIG00023	26:94M1D207M	392	8.53e-05	17	5.88e-05	2	6.14e-05	17	5.58e-05	10	0.000119489	12	7.83e-05	30	7.52e-05	16	7.31e-05	23	0.000124093	21	7.9e-05	10	7.99e-05	42	8.52e-05	54	7.79e-05	63	9.97e-05	26	0.00013918	6	0.000179035	6	5.83e-05	19	0.000120785	18	8.37e-05	0	0
CIG00024	26:262M1D39M	365	7.94e-05	13	4.5e-05	5	0.000153426	16	5.26e-05	6	7.17e-05	18	0.000117518	28	7.02e-05	15	6.86e-05	18	9.71e-05	16	6.02e-05	8	6.39e-05	42	8.52e-05	27	3.89e-05	86	0.000136036	18	9.64e-05	7	0.000208874	6	5.83e-05	14	8.9e-05	17	7.9e-05	5	0.000186137
CIG00025	26:187M2I115M	358	7.79e-05	20	6.92e-05	2	6.14e-05	218	0.000716083	4	4.78e-05	7	4.57e-05	11	2.76e-05	5	2.29e-05	9	4.86e-05	9	3.39e-05	1	7.99e-06	21	4.26e-05	14	2.02e-05	15	2.37e-05	3	1.61e-05	0	0	2	1.94e-05	8	5.09e-05	8	3.72e-05	1	3.72e-05
CIG00026	26:41M1D260M	343	7.46e-05	15	5.19e-05	2	6.14e-05	9	2.96e-05	3	3.58e-05	9	5.88e-05	18	4.51e-05	18	8.23e-05	10	5.4e-05	13	4.89e-05	9	7.19e-05	42	8.52e-05	59	8.51e-05	64	0.000101236	13	6.96e-05	6	0.000179035	13	0.000126227	19	0.000120785	18	8.37e-05	3	0.000111682
CIG00027	26:214M1I88M	327	7.11e-05	12	4.15e-05	2	6.14e-05	14	4.6e-05	2	2.39e-05	13	8.49e-05	29	7.27e-05	17	7.77e-05	10	5.4e-05	12	4.52e-05	19	0.000151804	30	6.08e-05	35	5.05e-05	72	0.000113891	12	6.42e-05	4	0.000119357	10	9.71e-05	16	0.000101714	13	6.04e-05	5	0.000186137
CIG00028	26:192M1D109M	323	7.02e-05	15	5.19e-05	3	9.21e-05	14	4.6e-05	6	7.17e-05	11	7.18e-05	24	6.02e-05	14	6.4e-05	12	6.47e-05	5	1.88e-05	4	3.2e-05	35	7.1e-05	37	5.34e-05	74	0.000117054	18	9.64e-05	5	0.000149196	6	5.83e-05	12	7.63e-05	20	9.3e-05	8	0.000297818
CIG00029	27:301M	321	6.98e-05	13	4.5e-05	1	3.07e-05	10	3.28e-05	9	0.00010754	8	5.22e-05	21	5.27e-05	9	4.11e-05	15	8.09e-05	17	6.4e-05	9	7.19e-05	37	7.5e-05	43	6.2e-05	63	9.97e-05	23	0.00012312	3	8.95e-05	7	6.8e-05	16	0.000101714	13	6.04e-05	4	0.000148909
CIG00030	26:182M1D119M	288	6.26e-05	4	1.38e-05	3	9.21e-05	18	5.91e-05	5	5.97e-05	15	9.79e-05	25	6.27e-05	12	5.49e-05	11	5.93e-05	20	7.53e-05	8	6.39e-05	17	3.45e-05	42	6.06e-05	66	0.0001044	9	4.82e-05	5	0.000149196	8	7.77e-05	7	4.45e-05	9	4.18e-05	4	0.000148909
CIG00031	26:169M23D110M	276	6e-05	1	3.46e-06	0	0	2	6.57e-06	0	0	3	1.96e-05	229	0.000574192	1	4.57e-06	4	2.16e-05	4	1.51e-05	3	2.4e-05	2	4.06e-06	12	1.73e-05	6	9.49e-06	3	1.61e-05	0	0	0	0	2	1.27e-05	4	1.86e-05	0	0
CIG00032	26:165M23D114M	270	5.87e-05	7	2.42e-05	0	0	7	2.3e-05	3	3.58e-05	4	2.61e-05	153	0.000383631	9	4.11e-05	7	3.78e-05	7	2.63e-05	5	3.99e-05	15	3.04e-05	16	2.31e-05	17	2.69e-05	4	2.14e-05	1	2.98e-05	6	5.83e-05	3	1.91e-05	5	2.32e-05	1	3.72e-05
CIG00033	26:295M1D6M	265	5.76e-05	9	3.11e-05	2	6.14e-05	13	4.27e-05	6	7.17e-05	5	3.26e-05	22	5.52e-05	5	2.29e-05	11	5.93e-05	13	4.89e-05	5	3.99e-05	25	5.07e-05	38	5.48e-05	58	9.17e-05	15	8.03e-05	3	8.95e-05	9	8.74e-05	8	5.09e-05	7	3.25e-05	11	0.0004095
CIG00034	30:4S298M	237	5.15e-05	7	2.42e-05	2	6.14e-05	13	4.27e-05	5	5.97e-05	6	3.92e-05	15	3.76e-05	11	5.03e-05	15	8.09e-05	14	5.27e-05	9	7.19e-05	28	5.68e-05	28	4.04e-05	44	6.96e-05	7	3.75e-05	3	8.95e-05	7	6.8e-05	13	8.26e-05	9	4.18e-05	1	3.72e-05
CIG00035	26:187M17D98M	202	4.39e-05	6	2.08e-05	1	3.07e-05	102	0.000335048	2	2.39e-05	3	1.96e-05	11	2.76e-05	7	3.2e-05	6	3.24e-05	7	2.63e-05	6	4.79e-05	8	1.62e-05	13	1.87e-05	13	2.06e-05	4	2.14e-05	2	5.97e-05	2	1.94e-05	4	2.54e-05	5	2.32e-05	0	0
CIG00036	26:167M23D24M1D87M	188	4.09e-05	3	1.04e-05	2	6.14e-05	7	2.3e-05	3	3.58e-05	3	1.96e-05	110	0.000275813	2	9.14e-06	4	2.16e-05	2	7.53e-06	0	0	7	1.42e-05	12	1.73e-05	11	1.74e-05	3	1.61e-05	1	2.98e-05	5	4.85e-05	8	5.09e-05	5	2.32e-05	0	0
CIG00037	26:167M23D49M1D62M	186	4.05e-05	3	1.04e-05	1	3.07e-05	11	3.61e-05	0	0	0	0	119	0.000298379	2	9.14e-06	6	3.24e-05	2	7.53e-06	0	0	6	1.22e-05	10	1.44e-05	13	2.06e-05	4	2.14e-05	1	2.98e-05	3	2.91e-05	1	6.36e-06	4	1.86e-05	0	0
CIG00038	26:188M1I114M	180	3.91e-05	113	0.00039083	0	0	8	2.63e-05	2	2.39e-05	2	1.31e-05	6	1.5e-05	7	3.2e-05	4	2.16e-05	2	7.53e-06	4	3.2e-05	5	1.01e-05	6	8.65e-06	9	1.42e-05	5	2.68e-05	0	0	0	0	1	6.36e-06	6	2.79e-05	0	0
CIG00039	26:84M1D217M	178	3.87e-05	4	1.38e-05	1	3.07e-05	5	1.64e-05	3	3.58e-05	8	5.22e-05	6	1.5e-05	8	3.66e-05	11	5.93e-05	8	3.01e-05	5	3.99e-05	16	3.24e-05	29	4.18e-05	41	6.49e-05	7	3.75e-05	1	2.98e-05	9	8.74e-05	5	3.18e-05	8	3.72e-05	3	0.000111682
CIG00040	26:291M1D10M	169	3.68e-05	6	2.08e-05	4	0.000122741	8	2.63e-05	4	4.78e-05	2	1.31e-05	15	3.76e-05	8	3.66e-05	6	3.24e-05	10	3.76e-05	4	3.2e-05	22	4.46e-05	16	2.31e-05	36	5.69e-05	7	3.75e-05	1	2.98e-05	5	4.85e-05	6	3.81e-05	6	2.79e-05	3	0.000111682
CIG00041	26:182M2D118M	169	3.68e-05	70	0.000242107	1	3.07e-05	45	0.000147815	1	1.19e-05	1	6.53e-06	6	1.5e-05	4	1.83e-05	3	1.62e-05	1	3.76e-06	2	1.6e-05	4	8.11e-06	11	1.59e-05	7	1.11e-05	1	5.35e-06	1	2.98e-05	2	1.94e-05	7	4.45e-05	2	9.3e-06	0	0
CIG00042	26:182M17D103M	168	3.65e-05	7	2.42e-05	1	3.07e-05	90	0.000295631	1	1.19e-05	1	6.53e-06	4	1e-05	6	2.74e-05	6	3.24e-05	4	1.51e-05	2	1.6e-05	15	3.04e-05	8	1.15e-05	10	1.58e-05	2	1.07e-05	3	8.95e-05	0	0	5	3.18e-05	2	9.3e-06	1	3.72e-05
CIG00043	26:157M1D9M23D112M	163	3.54e-05	3	1.04e-05	1	3.07e-05	7	2.3e-05	2	2.39e-05	4	2.61e-05	104	0.000260769	4	1.83e-05	3	1.62e-05	3	1.13e-05	0	0	10	2.03e-05	8	1.15e-05	10	1.58e-05	1	5.35e-06	0	0	0	0	1	6.36e-06	2	9.3e-06	0	0
CIG00044	26:181M29I3M51I118M	152	3.31e-05	1	3.46e-06	2	6.14e-05	0	0	2	2.39e-05	2	1.31e-05	9	2.26e-05	10	4.57e-05	1	5.4e-06	9	3.39e-05	12	9.59e-05	28	5.68e-05	28	4.04e-05	26	4.11e-05	6	3.21e-05	0	0	2	1.94e-05	6	3.81e-05	8	3.72e-05	0	0
CIG00045	26:16M1D285M	144	3.13e-05	5	1.73e-05	0	0	7	2.3e-05	6	7.17e-05	6	3.92e-05	17	4.26e-05	5	2.29e-05	4	2.16e-05	1	3.76e-06	4	3.2e-05	15	3.04e-05	12	1.73e-05	28	4.43e-05	8	4.28e-05	5	0.000149196	3	2.91e-05	7	4.45e-05	8	3.72e-05	3	0.000111682
CIG00046	26:286M1D15M	141	3.07e-05	8	2.77e-05	0	0	6	1.97e-05	4	4.78e-05	5	3.26e-05	8	2.01e-05	10	4.57e-05	8	4.32e-05	7	2.63e-05	7	5.59e-05	18	3.65e-05	22	3.17e-05	19	3.01e-05	7	3.75e-05	0	0	3	2.91e-05	2	1.27e-05	6	2.79e-05	1	3.72e-05
CIG00047	26:70M1D231M	135	2.94e-05	5	1.73e-05	1	3.07e-05	4	1.31e-05	2	2.39e-05	2	1.31e-05	13	3.26e-05	5	2.29e-05	4	2.16e-05	5	1.88e-05	5	3.99e-05	15	3.04e-05	12	1.73e-05	33	5.22e-05	10	5.35e-05	3	8.95e-05	2	1.94e-05	5	3.18e-05	8	3.72e-05	1	3.72e-05
CIG00048	26:181M69S:292:214H36M	120	2.61e-05	12	4.15e-05	2	6.14e-05	13	4.27e-05	3	3.58e-05	6	3.92e-05	10	2.51e-05	7	3.2e-05	6	3.24e-05	3	1.13e-05	2	1.6e-05	5	1.01e-05	21	3.03e-05	10	1.58e-05	4	2.14e-05	0	0	3	2.91e-05	3	1.91e-05	9	4.18e-05	1	3.72e-05
CIG00049	26:254M1D47M	115	2.5e-05	3	1.04e-05	0	0	6	1.97e-05	2	2.39e-05	8	5.22e-05	7	1.76e-05	7	3.2e-05	4	2.16e-05	4	1.51e-05	5	3.99e-05	14	2.84e-05	15	2.16e-05	19	3.01e-05	5	2.68e-05	1	2.98e-05	4	3.88e-05	4	2.54e-05	7	3.25e-05	0	0
CIG00050	26:183M2D29M1D87M	115	2.5e-05	47	0.000162558	0	0	26	8.54e-05	2	2.39e-05	1	6.53e-06	2	5.01e-06	0	0	3	1.62e-05	8	3.01e-05	2	1.6e-05	9	1.82e-05	6	8.65e-06	4	6.33e-06	2	1.07e-05	0	0	0	0	2	1.27e-05	1	4.65e-06	0	0
CIG00051	26:139M1D162M	114	2.48e-05	1	3.46e-06	1	3.07e-05	2	6.57e-06	0	0	4	2.61e-05	4	1e-05	6	2.74e-05	6	3.24e-05	4	1.51e-05	8	6.39e-05	15	3.04e-05	18	2.6e-05	22	3.48e-05	6	3.21e-05	1	2.98e-05	3	2.91e-05	5	3.18e-05	8	3.72e-05	0	0
CIG00052	26:188M2I26M1D87M	107	2.33e-05	6	2.08e-05	1	3.07e-05	68	0.000223365	1	1.19e-05	3	1.96e-05	0	0	2	9.14e-06	2	1.08e-05	1	3.76e-06	1	7.99e-06	7	1.42e-05	8	1.15e-05	3	4.75e-06	2	1.07e-05	0	0	2	1.94e-05	0	0	0	0	0	0
CIG00053	26:157M1D25M17D102M	104	2.26e-05	3	1.04e-05	0	0	58	0.000190517	2	2.39e-05	1	6.53e-06	2	5.01e-06	3	1.37e-05	3	1.62e-05	3	1.13e-05	0	0	5	1.01e-05	8	1.15e-05	10	1.58e-05	0	0	1	2.98e-05	1	9.71e-06	1	6.36e-06	2	9.3e-06	1	3.72e-05
CIG00054	26:204M1D97M	104	2.26e-05	5	1.73e-05	3	9.21e-05	5	1.64e-05	2	2.39e-05	2	1.31e-05	5	1.25e-05	6	2.74e-05	3	1.62e-05	3	1.13e-05	5	3.99e-05	14	2.84e-05	17	2.45e-05	18	2.85e-05	4	2.14e-05	3	8.95e-05	2	1.94e-05	2	1.27e-05	3	1.39e-05	2	7.45e-05
CIG00055	26:183M17D14M1D87M	104	2.26e-05	4	1.38e-05	1	3.07e-05	57	0.000187233	2	2.39e-05	1	6.53e-06	7	1.76e-05	1	4.57e-06	0	0	3	1.13e-05	0	0	6	1.22e-05	8	1.15e-05	7	1.11e-05	4	2.14e-05	0	0	0	0	1	6.36e-06	2	9.3e-06	0	0
